# Supplementary material for: In Situ Measurement of Some Soil Properties in Paddy Soil Using Visible and Near-Infrared Spectroscopy
Source: PLoS One. 2014 Aug 25;9(8):e105708. doi: 10.1371/journal.pone.0105708 (PMC4143279; doi:10.1371/journal.pone.0105708)
Supplement: File S1 — In situ measured vis-NIR spectra of 184 samples. To every tenth wavelength was retained to reduce the size of the file. (XLSX) [file pone.0105708.s001.xlsx]

## Sheet: ALL
ID	TOC	OM	TN	AN	AP	AK	pH	WL350	WL360	WL370	WL380	WL390	WL400	WL410	WL420	WL430	WL440	WL450	WL460	WL470	WL480	WL490	WL500	WL510	WL520	WL530	WL540	WL550	WL560	WL570	WL580	WL590	WL600	WL610	WL620	WL630	WL640	WL650	WL660	WL670	WL680	WL690	WL700	WL710	WL720	WL730	WL740	WL750	WL760
	g/kg	%	%	mg/kg	mg/kg	mg/kg
1	6.29	0.9	0.045	37.1	14.3	44.6	7.7	0.0725894	0.0619552	0.0636752	0.0631347	0.0669719	0.070977	0.0698607	0.0719332	0.0737332	0.076666	0.0786137	0.0796606	0.0810614	0.0825508	0.0840394	0.0863265	0.0885679	0.0908127	0.0932264	0.0958435	0.0986251	0.102435	0.10555	0.107571	0.109512	0.110636	0.111468	0.111963	0.112278	0.1127	0.113007	0.113342	0.113738	0.114366	0.115313	0.116359	0.11731	0.118284	0.11936	0.12054	0.121738	0.12299
2	6.76	1.15	0.074	29.5	9.6	42.4	7.72	0.0428983	0.0345675	0.0539411	0.0527852	0.0596313	0.0616586	0.0641151	0.0679518	0.0710709	0.0738031	0.0753262	0.077082	0.0787255	0.0798855	0.0820456	0.0841972	0.0866997	0.0890586	0.0915117	0.094367	0.0973496	0.101301	0.104745	0.107176	0.109224	0.110342	0.111189	0.11151	0.111801	0.112107	0.112317	0.112521	0.112835	0.11333	0.113935	0.114646	0.115459	0.116169	0.117219	0.118228	0.119364	0.120501
3	4.92	0.7	0.041	16.9	5.2	41.8	7.81	0.082379	0.0804796	0.0771894	0.0805549	0.0808689	0.0825134	0.0826483	0.0838265	0.0858876	0.0883227	0.0901707	0.0915096	0.0921576	0.0933866	0.0954561	0.0979312	0.100517	0.103807	0.107082	0.110488	0.114172	0.11926	0.123545	0.126209	0.128686	0.130439	0.131451	0.132198	0.1327	0.133143	0.133696	0.134188	0.134711	0.135331	0.136046	0.136781	0.137612	0.138502	0.139491	0.140609	0.141758	0.142887
4	4.24	0.74	0.041	15.8	5.6	39.4	7.8	0.0915444	0.0933416	0.0847923	0.0879996	0.087185	0.0873118	0.0862901	0.0885578	0.0896702	0.0924741	0.0939809	0.0948675	0.0958688	0.0971995	0.0987593	0.101033	0.103471	0.106123	0.10877	0.112038	0.11548	0.120141	0.12397	0.126638	0.129042	0.130495	0.131386	0.131941	0.132273	0.13272	0.132935	0.133313	0.133788	0.134229	0.134799	0.135435	0.13619	0.136913	0.137826	0.138831	0.139826	0.140869
5	4.8	0.82	0.047	27	6.8	39.8	7.8	0.0675053	0.0696273	0.0725423	0.074105	0.0734091	0.0731054	0.072204	0.07408	0.0765572	0.0786436	0.0802821	0.0814041	0.0830255	0.0846064	0.0857819	0.0885569	0.0909902	0.093791	0.0967464	0.100287	0.103994	0.108832	0.113445	0.116686	0.119456	0.121257	0.122435	0.123175	0.123693	0.124199	0.124738	0.125298	0.125928	0.126556	0.127286	0.128198	0.129129	0.130075	0.131182	0.132334	0.133614	0.134702
6	5.44333	1.18	0.047	32.7	7.8	41.7	7.82	0.0623887	0.0589671	0.0563135	0.0608594	0.0596082	0.060297	0.0614252	0.0624791	0.0641764	0.0655247	0.0671486	0.0681643	0.069484	0.0706946	0.0716361	0.0736343	0.0756621	0.0776863	0.0795784	0.0820763	0.0847272	0.0880225	0.0910762	0.0933317	0.0953104	0.0963666	0.0970521	0.0975353	0.0979853	0.0983553	0.0986935	0.0991405	0.099619	0.100255	0.100875	0.101621	0.102404	0.103375	0.10438	0.105381	0.106424	0.107649
7	6.18	0.82	0.05	25.9	9.6	41.4	7.83	0.0699138	0.0776488	0.0762026	0.0799897	0.076969	0.0761862	0.0772087	0.0788805	0.079494	0.0817761	0.082736	0.0842681	0.0849857	0.0856863	0.0874295	0.0893825	0.091794	0.0943419	0.0971198	0.100207	0.103556	0.107942	0.111883	0.114489	0.116909	0.118565	0.119582	0.120229	0.120753	0.121288	0.121758	0.122249	0.122824	0.123475	0.124091	0.124889	0.125885	0.126739	0.127762	0.128933	0.130118	0.131299
8	7.88	1.25	0.05	32.7	0.7	48.2	7.81	0.0699138	0.0776488	0.0762026	0.0799897	0.076969	0.0761862	0.0772087	0.0788805	0.079494	0.0817761	0.082736	0.0842681	0.0849857	0.0856863	0.0874295	0.0893825	0.091794	0.0943419	0.0971198	0.100207	0.103556	0.107942	0.111883	0.114489	0.116909	0.118565	0.119582	0.120229	0.120753	0.121288	0.121758	0.122249	0.122824	0.123475	0.124091	0.124889	0.125885	0.126739	0.127762	0.128933	0.130118	0.131299
9	5.79	1	0.057	27	5.4	55.6	8	0.0765905	0.0778078	0.0740731	0.0783438	0.0742841	0.0768756	0.0762766	0.0791682	0.0799395	0.0830742	0.0849014	0.086056	0.0873138	0.0884036	0.0901567	0.0923228	0.0948303	0.0976072	0.100578	0.103672	0.10718	0.111962	0.115844	0.118436	0.121037	0.122462	0.123419	0.123962	0.124483	0.124784	0.125262	0.125716	0.126317	0.126935	0.127581	0.128357	0.129118	0.130122	0.131105	0.132269	0.133351	0.134548
10	5.53333	0.93	0.043	18	9.9	70	8.43	0.0853976	0.0746982	0.0885312	0.0842711	0.0854673	0.0815306	0.0824876	0.0827834	0.084785	0.0871182	0.0889731	0.0901909	0.0913115	0.0922265	0.0938437	0.0957812	0.0983796	0.100916	0.103487	0.106699	0.110019	0.114266	0.118111	0.120583	0.123243	0.124634	0.125574	0.126167	0.126594	0.127021	0.127433	0.127926	0.128513	0.129106	0.129771	0.130494	0.131276	0.132164	0.133205	0.134225	0.135356	0.136416
11	4.78	0.76	0.036	16.9	2	61.1	8.32	0.0862622	0.0872555	0.0823938	0.0856491	0.0804268	0.0814809	0.0821839	0.0821806	0.0838337	0.0853607	0.0853282	0.0869314	0.0880557	0.0894127	0.0904393	0.0922103	0.0942197	0.0964923	0.0988783	0.101567	0.104707	0.108388	0.111824	0.114194	0.116613	0.117736	0.118493	0.118655	0.119092	0.11935	0.119534	0.119982	0.120298	0.12058	0.121059	0.121706	0.122205	0.122981	0.124097	0.125055	0.125972	0.127185
12	5.03	0.85	0.046	18	5	60.5	8.12	0.12353	0.123903	0.120605	0.11302	0.119318	0.120463	0.118847	0.120113	0.120028	0.120502	0.121956	0.12248	0.123311	0.124203	0.125302	0.127401	0.128983	0.130755	0.13291	0.135241	0.137785	0.142319	0.145557	0.147164	0.149279	0.150191	0.150904	0.151107	0.151138	0.151065	0.15096	0.151006	0.151	0.151126	0.151471	0.15186	0.152329	0.152789	0.15345	0.15421	0.15508	0.155925
13	4.12	0.74	0.034	19.3	4.7	55.1	8.14	0.12353	0.123903	0.120605	0.11302	0.119318	0.120463	0.118847	0.120113	0.120028	0.120502	0.121956	0.12248	0.123311	0.124203	0.125302	0.127401	0.128983	0.130755	0.13291	0.135241	0.137785	0.142319	0.145557	0.147164	0.149279	0.150191	0.150904	0.151107	0.151138	0.151065	0.15096	0.151006	0.151	0.151126	0.151471	0.15186	0.152329	0.152789	0.15345	0.15421	0.15508	0.155925
14	5.21667	0.87	0.043	24.7	6.1	68.2	8.24	0.0859764	0.0869939	0.0908509	0.0864375	0.087203	0.0885957	0.0890891	0.0904632	0.0906524	0.0932268	0.0944168	0.094897	0.0954756	0.0964586	0.0980702	0.0995417	0.101747	0.103419	0.105478	0.107728	0.110495	0.114132	0.117284	0.119013	0.120805	0.121581	0.121936	0.122033	0.121913	0.121829	0.121774	0.121747	0.121759	0.121901	0.122119	0.122481	0.12287	0.123516	0.124129	0.124874	0.125796	0.12672
15	5.17	0.85	0.036	28.2	6.9	63.3	8.26	0.0894261	0.0819123	0.0786923	0.07943	0.0819765	0.0789664	0.0817068	0.0807937	0.0841275	0.0859326	0.087259	0.0886379	0.0897032	0.0914312	0.0926977	0.0952363	0.0978232	0.100484	0.10348	0.106496	0.110321	0.114827	0.118861	0.121667	0.124043	0.125458	0.126503	0.126955	0.127272	0.127562	0.127811	0.128214	0.128645	0.129181	0.129626	0.130354	0.131087	0.131987	0.132832	0.133771	0.134873	0.135944
16	4.13	0.69	0.034	22.4	4	64.4	8.28	0.0873621	0.0932306	0.0926854	0.083871	0.0895524	0.0889137	0.0913045	0.0916742	0.0945236	0.0959761	0.0984524	0.0998917	0.101224	0.102794	0.104888	0.106893	0.109848	0.112779	0.115935	0.11963	0.12331	0.128531	0.133051	0.136395	0.139323	0.141024	0.142219	0.142865	0.143247	0.143834	0.144379	0.144923	0.145581	0.146183	0.146845	0.147707	0.148656	0.149708	0.15072	0.151911	0.153168	0.154397
17	25.05	4.41	0.237	184	21.7	59.4	4.98	0.0478016	0.0523989	0.0587899	0.0600407	0.060661	0.0642467	0.0651085	0.0678381	0.0718158	0.0755901	0.0794122	0.0814246	0.0830747	0.085008	0.0878485	0.0915038	0.0950316	0.0987275	0.102613	0.106294	0.109934	0.112965	0.116081	0.118586	0.12047	0.121904	0.123228	0.12457	0.125866	0.127056	0.128226	0.129368	0.130491	0.132024	0.133583	0.135389	0.137129	0.138893	0.140747	0.142523	0.144368	0.146149
18	24.1525	4.28	0.23	169	23.4	60.8	4.92	0.0425975	0.0461028	0.046341	0.0501621	0.0521458	0.0530686	0.054512	0.0563004	0.0609962	0.064768	0.0684173	0.0707964	0.0727446	0.0743396	0.0777357	0.0818144	0.0862736	0.0907701	0.0958772	0.100884	0.105984	0.11022	0.114433	0.11826	0.121483	0.123594	0.125698	0.127683	0.129559	0.131281	0.133052	0.134618	0.136302	0.138329	0.140624	0.142898	0.145263	0.147651	0.150111	0.15235	0.154765	0.156974
19	24.4755	4.27	0.232	171	26.8	68.8	4.93	0.0537121	0.0545225	0.0515738	0.0528278	0.0575437	0.0555556	0.0585303	0.0609414	0.0645692	0.0685005	0.0716704	0.0745755	0.0768268	0.0788066	0.0822058	0.086424	0.0907949	0.0958694	0.100914	0.105861	0.110817	0.115136	0.119361	0.123108	0.126456	0.128889	0.131263	0.133527	0.135796	0.137919	0.139884	0.141827	0.143767	0.146048	0.148607	0.151252	0.153883	0.156545	0.159176	0.161722	0.164349	0.166702
20	24.276	4.3	0.23	158	31	67.4	4.76	0.0220339	0.0435631	0.0418624	0.0488784	0.0558549	0.0619868	0.0676649	0.073755	0.0785667	0.0834967	0.0877373	0.0913154	0.093606	0.0964954	0.0997517	0.104286	0.109043	0.113814	0.118896	0.123736	0.128741	0.132556	0.136583	0.140315	0.14328	0.145462	0.147275	0.149237	0.151036	0.15274	0.154245	0.155775	0.157357	0.159278	0.161575	0.163855	0.166149	0.168558	0.170928	0.173207	0.175591	0.177851
21	25.11	4.52	0.239	172	33.2	59.7	4.98	0.0557469	0.0567782	0.0527674	0.0556959	0.0575251	0.0598731	0.0621349	0.0657442	0.0692071	0.0745772	0.0785446	0.0810502	0.0835717	0.0859501	0.0896717	0.0937536	0.0988368	0.103842	0.10895	0.11417	0.119016	0.12346	0.127724	0.131464	0.134535	0.136858	0.139032	0.141074	0.143074	0.145118	0.147081	0.148884	0.150791	0.15301	0.155512	0.158164	0.160725	0.163359	0.165962	0.168673	0.171181	0.173784
22	25.7775	4.5	0.23	169	32.2	56.7	4.9	0.0305531	0.0370027	0.0324567	0.045645	0.0477623	0.0543491	0.0580171	0.0610136	0.0650037	0.0698056	0.0737804	0.0760323	0.0780277	0.0798413	0.0830344	0.0874805	0.0920121	0.0968698	0.101909	0.106661	0.111602	0.115642	0.119577	0.12315	0.126272	0.128582	0.130677	0.132803	0.13479	0.136676	0.13836	0.140105	0.141791	0.143979	0.146576	0.149625	0.152612	0.155415	0.158179	0.160765	0.163256	0.165663
23	19.278	3.58	0.214	144	23.9	55.1	5.25	0.0225403	0.0346447	0.0362469	0.0384764	0.0452867	0.0522721	0.0566725	0.0609431	0.0646132	0.0697202	0.0739852	0.0763232	0.0782093	0.0805784	0.0840402	0.0881135	0.0928925	0.0978113	0.10279	0.107737	0.11275	0.11682	0.121022	0.124594	0.127606	0.129678	0.13195	0.133919	0.135829	0.137654	0.139515	0.141329	0.14315	0.145335	0.147807	0.150225	0.152824	0.155326	0.158005	0.160603	0.163172	0.165798
24	21.29	3.71	0.223	150	25.4	48.6	5.04	0.0167811	0.0332735	0.0389342	0.0426915	0.0517236	0.0575563	0.0615194	0.0676994	0.0726059	0.0780319	0.0823782	0.08482	0.0865834	0.0892844	0.0928823	0.096881	0.101842	0.106545	0.11146	0.116012	0.12068	0.124276	0.128007	0.13122	0.133731	0.135466	0.137173	0.138751	0.14034	0.14181	0.143256	0.14464	0.146083	0.147883	0.149909	0.151882	0.154106	0.156306	0.158506	0.160771	0.162991	0.165197
25	14.85	3.01	0.171	117	21.6	44.1	5.11	0.0589825	0.0451061	0.053508	0.0518452	0.0558997	0.058584	0.0607654	0.0643647	0.0689969	0.0742793	0.0780872	0.0814219	0.0827271	0.0849298	0.0888822	0.0935873	0.0991846	0.104451	0.11008	0.115455	0.120842	0.125323	0.129552	0.132957	0.135824	0.13794	0.139773	0.14155	0.143281	0.144923	0.146427	0.147907	0.149475	0.15139	0.153462	0.155736	0.157928	0.160217	0.162579	0.164849	0.167221	0.169465
26	15.1943	2.73	0.169	110	25.1	48.9	5.31	0.0417692	0.0503549	0.0544879	0.0559443	0.0630728	0.0654425	0.0688589	0.072721	0.0780882	0.0834021	0.0872476	0.0893825	0.0910852	0.0935216	0.0967491	0.100884	0.106018	0.111114	0.115902	0.120642	0.125472	0.128975	0.132512	0.135646	0.138154	0.139653	0.14112	0.142588	0.143954	0.14521	0.146387	0.147563	0.148851	0.15045	0.15238	0.154531	0.156665	0.158793	0.160891	0.16304	0.165114	0.167206
27	13.78	2.57	0.133	100	23	49.4	5.54	0.0581223	0.0563575	0.0513217	0.0580774	0.0608082	0.0605426	0.0654328	0.0696245	0.0744506	0.0804295	0.0844973	0.0867123	0.0885737	0.0912501	0.0951722	0.100568	0.106242	0.111956	0.117678	0.123678	0.129318	0.134148	0.13857	0.142348	0.14523	0.147494	0.149558	0.151523	0.153541	0.15528	0.157137	0.158857	0.160716	0.162964	0.16536	0.167963	0.170603	0.1731	0.175752	0.178432	0.181061	0.183742
28	23.339	4.23	0.246	169	30.3	57.8	4.92	0.039186	0.0507026	0.0534665	0.0585365	0.0612447	0.0656687	0.0698151	0.0737919	0.0781278	0.0823867	0.0858356	0.0881312	0.090202	0.0921478	0.0953356	0.0990443	0.103497	0.108062	0.11279	0.117493	0.122211	0.126247	0.130104	0.133334	0.136463	0.138512	0.140592	0.142435	0.14413	0.145863	0.147517	0.149024	0.150546	0.152487	0.154761	0.156943	0.159266	0.161561	0.163795	0.166172	0.168341	0.170655
29	24.108	4.17	0.222	162	28	55	4.87	0.0443154	0.0498918	0.0554384	0.056214	0.0657327	0.066825	0.0696694	0.0727566	0.0776175	0.0816178	0.0846732	0.0865132	0.0878923	0.0894539	0.0925101	0.0958876	0.0999145	0.104001	0.108512	0.112719	0.116981	0.121012	0.12438	0.127157	0.129805	0.131468	0.133123	0.134555	0.135971	0.137191	0.138366	0.139496	0.140666	0.142251	0.144019	0.146014	0.147959	0.149881	0.151846	0.153786	0.15583	0.157782
30	23.7615	4.38	0.247	159	34.9	67.7	4.85	0.13247	0.13147	0.132373	0.130113	0.133149	0.133845	0.135832	0.136712	0.138452	0.141348	0.143656	0.145283	0.146367	0.147365	0.149642	0.15238	0.155281	0.158377	0.161602	0.164785	0.167613	0.171314	0.174096	0.175157	0.177452	0.17901	0.180736	0.182168	0.183578	0.184811	0.186133	0.187325	0.188554	0.190088	0.191919	0.193839	0.195649	0.197522	0.199488	0.201374	0.203244	0.205139
31	22.806	4.05	0.248	150	36.4	60.2	4.95	0.0703477	0.07406	0.0760724	0.078441	0.0787609	0.0800506	0.0824157	0.0859354	0.0902755	0.0942325	0.0974355	0.0998958	0.101541	0.103291	0.106066	0.109817	0.114169	0.118302	0.12267	0.127059	0.131205	0.135275	0.138801	0.141596	0.144327	0.146216	0.14809	0.149871	0.151518	0.153229	0.154816	0.156389	0.158049	0.159941	0.16201	0.164298	0.166622	0.168987	0.17127	0.173626	0.176019	0.178299
32	20.2977	3.74	0.228	157	23.5	68.3	4.92	0.0399063	0.0469992	0.05259	0.0593459	0.0620237	0.0659467	0.0712792	0.0761339	0.0795774	0.0836632	0.086295	0.0887594	0.0903977	0.0926705	0.0953013	0.0987653	0.102691	0.106842	0.111026	0.115122	0.119241	0.123393	0.12697	0.129681	0.132623	0.134585	0.13645	0.1382	0.139677	0.141121	0.142469	0.143678	0.145023	0.146668	0.148511	0.150356	0.152353	0.154249	0.156287	0.158207	0.160132	0.161969
33	19.65	3.55	0.21	156	22.5	51	4.92	0.0712944	0.0644462	0.0676157	0.0660851	0.0673099	0.0708677	0.0730627	0.0762503	0.0796497	0.0831782	0.0868194	0.0884591	0.0896795	0.0915926	0.0944025	0.0976294	0.101961	0.10602	0.110171	0.114495	0.118547	0.122386	0.125686	0.128121	0.130396	0.131923	0.133279	0.134485	0.135523	0.136697	0.137628	0.138617	0.139594	0.140852	0.142248	0.143853	0.145376	0.147058	0.148719	0.150461	0.152123	0.153901
34	21.47	3.72	0.223	148	28.3	55.4	5	0.0784842	0.0743508	0.0769954	0.0812956	0.0805349	0.0830561	0.0844066	0.088111	0.0914192	0.0952163	0.0979586	0.0998758	0.101386	0.102644	0.105085	0.108153	0.111799	0.115342	0.118753	0.122134	0.125278	0.128167	0.130759	0.13251	0.134073	0.135153	0.136053	0.13692	0.137684	0.138461	0.139235	0.139858	0.140584	0.141601	0.142904	0.144203	0.145586	0.147118	0.148644	0.150183	0.151633	0.153283
35	20.59	3.59	0.221	149	26.3	52.8	5.06	0.0961894	0.0876604	0.0938178	0.0922917	0.0934653	0.095585	0.0992691	0.101711	0.105045	0.109281	0.112853	0.115119	0.116278	0.118311	0.121073	0.12475	0.128715	0.133027	0.137487	0.141852	0.146186	0.15	0.153649	0.156362	0.159129	0.160994	0.162568	0.164227	0.165712	0.167108	0.168526	0.169809	0.171189	0.172756	0.174843	0.176821	0.178852	0.180964	0.182977	0.18505	0.187063	0.189253
36	19.17	3.54	0.203	137	25.1	50.6	4.99	0.0668175	0.0617483	0.0610455	0.0645948	0.0662085	0.0673506	0.0693244	0.0725366	0.0761082	0.0804679	0.0838343	0.0866059	0.0884814	0.0902765	0.0936094	0.0976275	0.102179	0.106817	0.111757	0.116533	0.121038	0.125696	0.129588	0.132745	0.135718	0.138016	0.14004	0.141988	0.143957	0.145971	0.147809	0.149392	0.15103	0.153157	0.155779	0.158578	0.161261	0.163856	0.166494	0.169133	0.171717	0.174294
37	18.7633	3.42	0.192	125	24.6	42.8	4.97	0.0672763	0.067823	0.070732	0.0724545	0.074727	0.0803763	0.0831812	0.0859431	0.0899541	0.0937931	0.0970496	0.0996434	0.101488	0.104005	0.106552	0.110341	0.114396	0.11863	0.122612	0.127069	0.131186	0.135086	0.138633	0.141333	0.144135	0.145907	0.147836	0.149604	0.15118	0.152781	0.154396	0.155966	0.157524	0.159423	0.16149	0.163681	0.165874	0.168075	0.17039	0.172659	0.174921	0.17722
38	18.0365	3.81	0.184	133	25.3	56.8	5.07	0.0628769	0.0710422	0.0755852	0.0782055	0.0831236	0.0875701	0.091175	0.0958878	0.0997931	0.10472	0.108208	0.110918	0.112932	0.115045	0.117967	0.121823	0.12617	0.130645	0.135153	0.139509	0.143731	0.147666	0.151121	0.153822	0.156599	0.158218	0.159971	0.161455	0.162944	0.164292	0.165689	0.167006	0.168369	0.170017	0.171999	0.174094	0.176188	0.178305	0.180476	0.182651	0.184781	0.186933
39	19.2633	3.31	0.187	131	29.3	51.9	5.3	0.0403704	0.0491395	0.0551859	0.0560521	0.0615662	0.0624221	0.0680201	0.0714714	0.0752558	0.0810007	0.0842993	0.0866311	0.0879617	0.0898046	0.0928495	0.0982374	0.103573	0.109536	0.115639	0.122272	0.128856	0.134847	0.139722	0.143483	0.1469	0.149055	0.151009	0.15274	0.154322	0.155954	0.157427	0.158824	0.160313	0.162152	0.164486	0.166914	0.16926	0.17162	0.174019	0.176391	0.178726	0.181045
40	15.86	2.81	0.158	122	23.5	53.4	5.24	0.0563994	0.0561504	0.0653769	0.0599604	0.0681821	0.0693593	0.0716432	0.0743021	0.079326	0.0844223	0.0880035	0.090115	0.0921115	0.0938124	0.0977117	0.102112	0.106787	0.112045	0.117256	0.122336	0.127391	0.132068	0.13597	0.139059	0.141897	0.143904	0.145755	0.147468	0.149075	0.150741	0.152261	0.153639	0.154977	0.156889	0.159302	0.161848	0.164388	0.166749	0.169258	0.171801	0.17424	0.17673
41	13.12	2.35	0.14	104	28.3	48.2	5.2	0.0700782	0.0680498	0.0654467	0.070732	0.0765979	0.075799	0.076695	0.0808266	0.0845001	0.0883621	0.0916565	0.0936088	0.0950119	0.0972668	0.099879	0.104001	0.10876	0.113788	0.118793	0.123944	0.12852	0.132615	0.136293	0.139195	0.14175	0.143528	0.145011	0.146284	0.147682	0.148923	0.15011	0.15118	0.151984	0.153546	0.156715	0.159855	0.162392	0.164857	0.166944	0.169394	0.17161	0.173755
42	12.21	2.15	0.144	94.7	23.8	44.2	5.5	0.04162	0.0478074	0.0560074	0.0559626	0.0592125	0.0634341	0.0676841	0.0728823	0.0781724	0.0835491	0.0879716	0.0905997	0.0923862	0.0946657	0.0982579	0.10333	0.10917	0.115256	0.121351	0.127371	0.133205	0.138747	0.143341	0.146819	0.150131	0.152371	0.154545	0.156399	0.158351	0.16021	0.162034	0.163703	0.165453	0.167606	0.170252	0.172984	0.175679	0.178346	0.181061	0.18389	0.186591	0.189234
43	14.532	4.46	0.17	90.2	25.6	57.4	5.35	0.0713126	0.0624774	0.0642186	0.0665902	0.0681211	0.0699277	0.0720505	0.0763644	0.0800824	0.0857799	0.0892684	0.0916128	0.0933015	0.0950872	0.0990549	0.104007	0.109336	0.115243	0.121264	0.127154	0.132585	0.138141	0.142262	0.145558	0.148611	0.150605	0.152449	0.154154	0.155747	0.157209	0.1588	0.160087	0.161325	0.163239	0.165779	0.168291	0.170652	0.173053	0.175453	0.177812	0.180333	0.182712
44	12.96	2.09	0.128	92.4	22.7	52.9	5.32	0.0685785	0.0649048	0.0678765	0.0683183	0.0698793	0.0731225	0.0754694	0.0794109	0.0841994	0.0889042	0.093047	0.0950199	0.0969456	0.0990778	0.102659	0.107428	0.112449	0.117928	0.123446	0.128988	0.134255	0.139296	0.143504	0.146779	0.149891	0.151994	0.154036	0.155971	0.15786	0.159723	0.161473	0.16316	0.164863	0.166894	0.16955	0.172132	0.174645	0.177398	0.179871	0.182745	0.185243	0.187937
45	13.5	2.26	0.128	87.9	25.4	57.3	5.65	0.0763279	0.0690109	0.0700919	0.0707207	0.0744014	0.07507	0.0798685	0.0833419	0.0872377	0.0928728	0.0968293	0.0999112	0.101567	0.104153	0.107774	0.112683	0.117915	0.123664	0.129243	0.134937	0.14013	0.145246	0.149299	0.152319	0.155319	0.157188	0.158912	0.160535	0.161981	0.163494	0.164997	0.166326	0.167753	0.169629	0.171868	0.174228	0.176493	0.17888	0.181349	0.183775	0.186256	0.188784
46	12.873	2.59	0.119	90	13	74.7	5.05	0.0835703	0.077642	0.0815477	0.0784871	0.0823704	0.0830942	0.0854116	0.0874902	0.0900693	0.0942283	0.0968591	0.0990146	0.100344	0.101855	0.105182	0.108769	0.11269	0.116846	0.121111	0.125513	0.130147	0.136196	0.140799	0.144517	0.147687	0.149803	0.151961	0.15349	0.154775	0.156016	0.157147	0.15842	0.159676	0.16098	0.162594	0.164407	0.166235	0.167933	0.169863	0.1716	0.173367	0.175253
47	12.29	2.11	0.11	116	14.4	41.8	5.01	0.0792103	0.079609	0.0785057	0.0839911	0.081425	0.0839683	0.0844835	0.0857748	0.0897263	0.0930999	0.0952305	0.0968162	0.0977072	0.0990437	0.101379	0.10429	0.107275	0.110038	0.11302	0.11604	0.119028	0.123139	0.126044	0.127824	0.129447	0.130198	0.130957	0.13117	0.131345	0.131508	0.131557	0.131634	0.13173	0.132112	0.132859	0.133675	0.134365	0.135282	0.136223	0.137223	0.138333	0.139454
48	10.4	1.05	0.086	110	10.4	47.9	5.67	0.0839191	0.0805427	0.0772172	0.0850035	0.0840395	0.0861869	0.0871133	0.0890617	0.0927023	0.0961628	0.0988316	0.100071	0.10116	0.10291	0.106144	0.109736	0.113878	0.118365	0.122947	0.127982	0.132996	0.13936	0.144348	0.148005	0.151078	0.153229	0.155032	0.156191	0.157131	0.157964	0.158758	0.159417	0.160143	0.161122	0.162445	0.16391	0.165323	0.166774	0.168354	0.169915	0.17149	0.173115
49	14.83	2.22	0.104	108	11.2	43.9	5.6	0.0563919	0.0649932	0.0633044	0.0653822	0.0706466	0.0715855	0.0736114	0.0771506	0.0806608	0.0842008	0.0870648	0.0888596	0.0898375	0.0911103	0.0937194	0.096891	0.099947	0.103094	0.106131	0.109158	0.112305	0.116237	0.119078	0.120736	0.122159	0.122723	0.123147	0.123069	0.123091	0.122993	0.122873	0.122888	0.122833	0.123217	0.123605	0.124215	0.124776	0.125662	0.126509	0.127523	0.128655	0.129715
50	12.3133	2.21	0.108	95.8	24.3	41.5	5.66	0.0578648	0.0632525	0.0635875	0.0703441	0.0708033	0.0705148	0.0726218	0.0752157	0.078838	0.0820626	0.0849469	0.0864103	0.0875596	0.0892582	0.0919585	0.0950449	0.0986921	0.102162	0.105938	0.109542	0.113385	0.117906	0.121412	0.123633	0.125552	0.126685	0.127473	0.127878	0.128113	0.128246	0.128436	0.128647	0.128906	0.129312	0.129825	0.130597	0.13129	0.132127	0.133045	0.134091	0.135231	0.136326
51	12.73	2.23	0.117	94.7	12.5	32.5	5.34	0.0658529	0.0651472	0.0665774	0.0663526	0.0682664	0.0707784	0.0708902	0.0739718	0.0770704	0.0798579	0.0822443	0.0839508	0.0852318	0.086656	0.0891693	0.0915896	0.0949578	0.0982132	0.10128	0.104651	0.108111	0.112464	0.115619	0.117792	0.119765	0.120892	0.121807	0.122411	0.122756	0.12314	0.123443	0.123632	0.123899	0.124526	0.125303	0.126149	0.127051	0.128053	0.129122	0.130201	0.131356	0.13256
52	11.01	2	0.11	95.9	49.1	48	5.5	0.0732518	0.0691836	0.0702935	0.0739277	0.0777869	0.0785169	0.0785591	0.0812724	0.0839261	0.0869843	0.0899432	0.0920808	0.0931577	0.0949913	0.0979482	0.101479	0.105274	0.10948	0.113975	0.118756	0.123574	0.130172	0.135699	0.140028	0.14424	0.147004	0.149706	0.151898	0.153711	0.155523	0.157087	0.15869	0.160382	0.162314	0.164427	0.166821	0.169053	0.171249	0.173567	0.175635	0.178025	0.179978
53	12.88	2.2	0.113	107	11.4	35	5.2	0.073589	0.0807149	0.0776868	0.0748604	0.0772445	0.0797624	0.081712	0.0840461	0.0872156	0.0908532	0.0933651	0.0951998	0.0967036	0.0985539	0.101739	0.105242	0.109082	0.113139	0.117204	0.12178	0.126348	0.132202	0.136932	0.140504	0.144006	0.146382	0.148694	0.150383	0.151963	0.153522	0.15488	0.156282	0.157417	0.15917	0.161215	0.163385	0.16541	0.167638	0.169709	0.171785	0.173978	0.175873
54	9.21333	1.63	0.077	83.4	7.2	41.9	6.5	0.069616	0.0606181	0.0660874	0.0649568	0.0654721	0.0680345	0.068954	0.0718997	0.07579	0.080205	0.0837962	0.0845845	0.0852078	0.08717	0.0908779	0.0962483	0.102249	0.108119	0.114446	0.121211	0.127514	0.134548	0.139651	0.143176	0.146519	0.148708	0.150745	0.152359	0.153956	0.155629	0.157062	0.158238	0.159245	0.161039	0.163886	0.167043	0.169622	0.171985	0.174574	0.176916	0.179034	0.181244
55	13.0095	2.3	0.123	101	8	71.4	5.42	0.0569121	0.0584423	0.0611017	0.0597198	0.0628394	0.0611035	0.0657034	0.068451	0.073007	0.0781485	0.0808705	0.0817092	0.0819247	0.0843017	0.0885727	0.0937706	0.0998242	0.105978	0.112806	0.120071	0.127113	0.134644	0.140187	0.143982	0.147276	0.149432	0.151586	0.153056	0.15465	0.156114	0.157348	0.158172	0.158595	0.160355	0.16457	0.169531	0.17329	0.176512	0.179378	0.182053	0.18438	0.186355
56	18.3	2.78	0.149	151	11.5	45.6	5	0.0673614	0.0656268	0.0616121	0.064399	0.0716145	0.0729823	0.0751903	0.0790035	0.0844866	0.0894173	0.0931786	0.0933341	0.0938716	0.0960764	0.10031	0.106616	0.113002	0.119651	0.126867	0.134103	0.14093	0.147745	0.152491	0.1555	0.157944	0.15952	0.160857	0.161894	0.162715	0.163501	0.164184	0.164768	0.165394	0.166468	0.167906	0.169485	0.170982	0.172486	0.17383	0.175131	0.176348	0.177306
57	14.2905	2.47	0.14	150	12.4	33.1	4.75	0.0880762	0.0805524	0.0831924	0.0865868	0.0861342	0.0871622	0.0895628	0.0922586	0.096325	0.100477	0.103518	0.104445	0.10547	0.10688	0.110959	0.116607	0.123025	0.129666	0.136854	0.144177	0.151015	0.158419	0.163696	0.167124	0.170375	0.172555	0.174494	0.176083	0.177546	0.179052	0.180308	0.181064	0.181345	0.182914	0.186112	0.189702	0.192791	0.195318	0.197831	0.19999	0.201833	0.203569
58	17.37	3	0.169	153	18.6	105	4.92	0.0628614	0.0665142	0.0638469	0.0680031	0.073768	0.0746641	0.0786359	0.0817401	0.0864488	0.0914225	0.0954062	0.0966427	0.0978843	0.100213	0.104236	0.110247	0.116371	0.122821	0.129284	0.136271	0.142659	0.149661	0.154817	0.158432	0.162168	0.164627	0.167187	0.169354	0.171465	0.17356	0.175432	0.17702	0.178727	0.181047	0.183979	0.186951	0.189784	0.192578	0.195207	0.197656	0.199918	0.202061
59	17.14	2.98	0.137	141	10.4	40.8	5.06	0.0802224	0.080074	0.0797531	0.0822441	0.0864727	0.0902593	0.091615	0.0950623	0.0988273	0.103428	0.106648	0.108059	0.108936	0.110779	0.115191	0.120531	0.12651	0.13307	0.140102	0.147001	0.153456	0.160518	0.165582	0.168862	0.172338	0.174602	0.176989	0.178841	0.180546	0.182355	0.183727	0.18494	0.185819	0.187853	0.191538	0.195704	0.199149	0.202292	0.205133	0.207725	0.210057	0.212169
60	12.74	2.09	0.115	104	10.3	41.2	4.82	0.0898726	0.0842353	0.0879952	0.0896075	0.0895378	0.0893495	0.0921833	0.0943436	0.0975996	0.102491	0.105579	0.106185	0.1071	0.108783	0.112475	0.117933	0.123798	0.130105	0.137003	0.144067	0.150954	0.15874	0.164581	0.168645	0.172586	0.17532	0.178151	0.180353	0.182519	0.184515	0.186232	0.187933	0.189615	0.191944	0.194741	0.198127	0.201306	0.203885	0.206697	0.209236	0.21129	0.213639
61	14.133	2.55	0.137	137	17.3	34.6	4.65	0.0618719	0.0724559	0.0677369	0.0749117	0.0778257	0.0762412	0.0783216	0.0819743	0.0873681	0.0926617	0.0952767	0.0963283	0.0975657	0.099684	0.103952	0.109557	0.115975	0.122342	0.129349	0.13674	0.143526	0.15093	0.156572	0.16054	0.164656	0.167412	0.170154	0.172422	0.174559	0.176519	0.178513	0.180193	0.181902	0.184138	0.187005	0.189963	0.192848	0.195615	0.198231	0.200645	0.203009	0.205021
62	11.98	2.55	0.151	134	45.2	50.5	4.66	0.0933956	0.0894749	0.0896709	0.0952651	0.0997972	0.0994852	0.100631	0.100672	0.104161	0.108255	0.110848	0.11283	0.114378	0.11585	0.118696	0.121985	0.125654	0.129379	0.132962	0.136582	0.139503	0.143536	0.146354	0.148186	0.150478	0.151969	0.153807	0.155332	0.156982	0.158548	0.160199	0.161618	0.163193	0.165079	0.167323	0.169639	0.171945	0.174404	0.176886	0.179366	0.181882	0.18442
63	11.98	2.48	0.158	117	62	62	5.18	0.0887042	0.0838225	0.0797729	0.0878974	0.0884586	0.0869569	0.088844	0.0921903	0.0956644	0.0991889	0.102021	0.104136	0.105304	0.107701	0.110297	0.113222	0.116627	0.119865	0.123042	0.126213	0.128983	0.132588	0.135039	0.136743	0.138875	0.140308	0.142155	0.143794	0.145411	0.146949	0.148574	0.150051	0.151773	0.153596	0.155638	0.157724	0.159984	0.162317	0.164816	0.167186	0.169658	0.172156
64	11.54	2.53	0.16	133	35.4	35.4	4.8	0.068268	0.0786204	0.0809607	0.08123	0.0837319	0.0905585	0.0930026	0.0960229	0.100589	0.103144	0.106415	0.107786	0.108836	0.111243	0.113984	0.116893	0.120217	0.123628	0.126754	0.129798	0.132344	0.135915	0.138303	0.140023	0.142106	0.143446	0.145188	0.146641	0.148096	0.149622	0.151022	0.152338	0.153614	0.155403	0.157552	0.159784	0.162011	0.164269	0.166452	0.168715	0.171066	0.173371
65	13.2863	2.3	0.16	142	19.4	40	4.75	0.088008	0.0904776	0.0851972	0.085665	0.0895444	0.0904301	0.0940513	0.096995	0.100409	0.104498	0.106849	0.108372	0.109735	0.110958	0.113945	0.117454	0.120991	0.124796	0.128504	0.132137	0.135441	0.139387	0.14234	0.144438	0.146712	0.14826	0.150334	0.151867	0.153468	0.155139	0.156753	0.158344	0.160012	0.161948	0.163961	0.16605	0.16827	0.170498	0.172899	0.175231	0.177624	0.18003
66	15.8	2.71	0.167	149	36.9	42.4	4.71	0.0864021	0.0938671	0.0886328	0.0899671	0.0902732	0.0900532	0.0910142	0.0918057	0.0930557	0.0952006	0.0968341	0.0975566	0.0986432	0.0995478	0.101678	0.104177	0.106906	0.109774	0.11285	0.115897	0.118535	0.122281	0.124932	0.126716	0.128808	0.130201	0.132205	0.133927	0.135534	0.137065	0.138746	0.140302	0.141942	0.14374	0.14576	0.14792	0.150137	0.1523	0.154563	0.156881	0.159167	0.161507
67	14.61	2.51	0.139	144	31.1	33.8	4.74	0.0824678	0.0727094	0.0763583	0.080981	0.080101	0.0827893	0.0846823	0.0879378	0.0899368	0.0937935	0.0959223	0.0972723	0.0986843	0.100537	0.103119	0.106374	0.109858	0.113523	0.117229	0.121037	0.124327	0.128327	0.13141	0.133484	0.135831	0.137714	0.139749	0.141517	0.14334	0.145182	0.146966	0.148655	0.150461	0.152558	0.155041	0.157634	0.160087	0.162656	0.165227	0.167896	0.170508	0.173076
68	11.74	2.02	0.126	119	14.8	49.3	5.56	0.0884396	0.0852488	0.0826099	0.0847959	0.0866644	0.0878666	0.0886199	0.0902959	0.0925645	0.0947938	0.097036	0.0985026	0.0994398	0.100503	0.103017	0.105487	0.108661	0.111645	0.115257	0.118944	0.123036	0.128501	0.133044	0.136342	0.139707	0.142059	0.144448	0.146326	0.148154	0.149829	0.151587	0.153263	0.155053	0.157001	0.159144	0.161318	0.163586	0.165866	0.168236	0.170498	0.172875	0.175071
69	13.5	2.34	0.126	128	19.2	50.5	5.83	0.0630498	0.0529421	0.0512497	0.0566662	0.0580294	0.0602992	0.0578904	0.0599187	0.0626534	0.065079	0.0675868	0.0692329	0.0707376	0.0722893	0.0741369	0.0772447	0.0805464	0.083901	0.0874616	0.0914571	0.0960247	0.101113	0.105765	0.109666	0.113423	0.116202	0.118881	0.121158	0.12332	0.125496	0.127556	0.129684	0.131627	0.133908	0.136328	0.138868	0.141358	0.143871	0.146431	0.148955	0.151566	0.154007
70	13.81	2.33	0.14	136	19.7	53.5	5.07	0.0636248	0.0551921	0.0600525	0.0625154	0.0625357	0.063962	0.0650823	0.0670669	0.0689939	0.0723099	0.0742396	0.0766054	0.0780904	0.0799101	0.0817667	0.0847381	0.0878742	0.0912092	0.0946885	0.0984201	0.102548	0.107587	0.111984	0.115541	0.118929	0.121436	0.12387	0.12602	0.128157	0.130209	0.131934	0.133445	0.134491	0.136694	0.14043	0.144486	0.147864	0.150984	0.153879	0.156626	0.15933	0.161777
71	16.68	3.01	0.185	158	108	40.4	5.1	0.0744504	0.0780179	0.0786434	0.0779374	0.082617	0.0792084	0.0806141	0.08281	0.0849519	0.087088	0.089271	0.0911289	0.0922109	0.093698	0.096433	0.0991737	0.102251	0.105801	0.109203	0.113162	0.117572	0.123148	0.127824	0.131744	0.135296	0.138079	0.140885	0.143019	0.145277	0.147377	0.149259	0.151133	0.153003	0.155185	0.157947	0.160653	0.163333	0.165879	0.168466	0.171012	0.173564	0.175938
72	16.59	2.86	0.153	150	27.7	38.5	5.15	0.0713773	0.0697744	0.0756417	0.0693406	0.0730661	0.0779951	0.0785208	0.0799422	0.0818816	0.0845807	0.0867801	0.0875987	0.0889479	0.0906369	0.0926002	0.0955463	0.098412	0.101594	0.104982	0.108565	0.112389	0.117469	0.121844	0.124923	0.128281	0.130568	0.133115	0.135005	0.136926	0.138816	0.140421	0.141715	0.142715	0.144764	0.148132	0.151613	0.154493	0.157143	0.159822	0.162344	0.164638	0.167047
73	15.07	3.04	0.149	117	17.9	64.5	4.75	0.0699765	0.0682595	0.071332	0.0710719	0.0733821	0.0723807	0.0737855	0.0730705	0.0758327	0.0779456	0.0799827	0.0813967	0.0829321	0.0841995	0.0858382	0.0880957	0.0905757	0.0932403	0.0961878	0.0999112	0.10452	0.110908	0.117054	0.121952	0.126656	0.129989	0.13305	0.135636	0.138011	0.140276	0.142474	0.144598	0.146802	0.149582	0.15243	0.155482	0.158481	0.161477	0.164339	0.167056	0.169585	0.171855
74	15.6033	2.65	0.149	131	13.4	72.4	4.69	0.0761445	0.0721511	0.0720303	0.0709143	0.0715528	0.0731189	0.0757361	0.0770789	0.0785707	0.0809632	0.0841401	0.0856025	0.0870259	0.0882492	0.0904738	0.0929374	0.0953752	0.0980003	0.100956	0.104846	0.109601	0.116326	0.12261	0.1278	0.132375	0.135611	0.13855	0.140923	0.143117	0.145169	0.14709	0.148797	0.150767	0.153184	0.155956	0.158798	0.161701	0.164524	0.167149	0.169737	0.172062	0.174119
75	14.17	2.43	0.149	133	22.1	83.7	4.65	0.0840842	0.08716	0.0856121	0.0864571	0.0864262	0.0886784	0.0859723	0.0884272	0.0895173	0.0917786	0.0933473	0.094913	0.0956912	0.0967902	0.0984387	0.100619	0.102878	0.105189	0.10787	0.111421	0.115757	0.122138	0.12804	0.132668	0.136719	0.139297	0.141942	0.143858	0.145617	0.147195	0.148682	0.150032	0.151537	0.153382	0.155547	0.157805	0.160117	0.162366	0.164461	0.166351	0.168155	0.169728
76	13.43	2.59	0.151	121	15.9	81.3	4.6	0.0525091	0.0642531	0.073377	0.0798235	0.0828008	0.0865773	0.0884993	0.0912877	0.0935814	0.0950894	0.0975131	0.0987361	0.100182	0.101316	0.102697	0.10463	0.106878	0.10908	0.111748	0.115061	0.119524	0.125846	0.131664	0.136711	0.141104	0.144045	0.147108	0.149411	0.15155	0.153496	0.155376	0.156974	0.158734	0.161204	0.164083	0.167141	0.170101	0.173024	0.175774	0.178214	0.180553	0.182677
77	12.15	2.2	0.165	117	17	63.1	4.65	0.0895603	0.0954002	0.0930953	0.0946167	0.100345	0.0985376	0.0990006	0.0989593	0.0998308	0.101838	0.103073	0.104185	0.105479	0.105854	0.107929	0.109773	0.111644	0.113657	0.116354	0.119716	0.1241	0.130634	0.136593	0.141269	0.145639	0.148515	0.151282	0.153397	0.155289	0.157255	0.158902	0.160405	0.161794	0.164	0.166988	0.170162	0.173214	0.175995	0.178586	0.181153	0.183219	0.185153
78	15.68	2.79	0.185	139	26.2	88.1	4.6	0.0958237	0.0957571	0.0960969	0.093738	0.09187	0.0915003	0.0925423	0.0931091	0.0946691	0.0969032	0.0980202	0.0997948	0.100931	0.102093	0.103575	0.105541	0.10765	0.109922	0.112633	0.11603	0.120274	0.126454	0.13216	0.136843	0.141054	0.143964	0.146814	0.148946	0.151101	0.153061	0.154878	0.156332	0.157862	0.160201	0.163194	0.166235	0.169234	0.172012	0.174667	0.17714	0.179418	0.181428
79	14.33	2.76	0.162	151	13.1	51.7	4.62	0.0675063	0.0704549	0.0726013	0.0735281	0.0750862	0.0776644	0.0770463	0.0780529	0.0798535	0.0814635	0.0830212	0.0849282	0.0861896	0.0873867	0.0890964	0.0911334	0.0935993	0.096103	0.0987739	0.102286	0.106789	0.112636	0.118402	0.123119	0.12747	0.130552	0.133762	0.136263	0.138654	0.140963	0.143168	0.145321	0.147467	0.150102	0.153011	0.155954	0.15896	0.161871	0.164604	0.167229	0.169643	0.171718
80	16.02	2.92	0.162	147	14.9	64.8	4.6	0.074381	0.0766584	0.0716436	0.0767147	0.0779845	0.0770715	0.0779181	0.0793368	0.0809434	0.082303	0.0848653	0.0873193	0.0880638	0.0890318	0.0911936	0.0934008	0.0951091	0.0977209	0.100497	0.103786	0.10828	0.114342	0.120252	0.125063	0.129686	0.132888	0.135834	0.138347	0.140727	0.143021	0.145133	0.147156	0.149259	0.151869	0.154992	0.15821	0.161294	0.164434	0.167458	0.170187	0.172806	0.175054
81	11.55	2.01	0.124	108	55.1	56	5.11	0.0958097	0.0884505	0.0819628	0.0832786	0.0833286	0.0836253	0.0827391	0.0838599	0.0854868	0.0860391	0.0870389	0.0884149	0.0888635	0.0893294	0.0906885	0.0923532	0.0944879	0.0966624	0.099219	0.102468	0.106239	0.111402	0.116038	0.119386	0.122832	0.125375	0.127593	0.12948	0.131195	0.132818	0.134291	0.13588	0.137419	0.139268	0.141459	0.143754	0.146065	0.148187	0.150333	0.152308	0.15422	0.155875
82	11.32	2.04	0.108	113	52.5	59.1	5.38	0.0643338	0.071353	0.0684557	0.0747889	0.0666664	0.0670658	0.0669079	0.067267	0.0678617	0.0700578	0.0715084	0.0716833	0.0725693	0.0729978	0.0737758	0.0757455	0.077655	0.0797852	0.0820445	0.0852319	0.0882279	0.0924279	0.0962717	0.0991481	0.102129	0.104006	0.105851	0.107196	0.10859	0.109952	0.111221	0.112453	0.113794	0.115389	0.117179	0.118958	0.120881	0.122654	0.124419	0.126197	0.127829	0.129337
83	12.71	2.32	0.122	136	49.9	67.4	5.11	0.0811396	0.0803584	0.0703501	0.0743725	0.0726015	0.0746186	0.0727848	0.0739361	0.0740175	0.075791	0.0771438	0.078079	0.079232	0.0795452	0.080911	0.0829023	0.0851038	0.088147	0.0911208	0.0945684	0.098664	0.104171	0.108802	0.112404	0.115948	0.118633	0.121131	0.123279	0.125088	0.126767	0.128457	0.130107	0.131665	0.133715	0.135934	0.138326	0.140655	0.142949	0.145091	0.147218	0.149188	0.150997
84	13.9	2.31	0.149	117	69.2	56.1	5.21	0.0153316	0.0396531	0.0370489	0.0445789	0.0558163	0.061375	0.0660203	0.0698887	0.0732879	0.0756307	0.0778954	0.0787447	0.0798424	0.0813194	0.0832254	0.0855514	0.0880612	0.0909546	0.094409	0.0977655	0.102075	0.107446	0.112082	0.115958	0.119761	0.122517	0.124955	0.126871	0.128861	0.130552	0.132129	0.133556	0.135124	0.137147	0.139575	0.142138	0.144571	0.147033	0.149379	0.15161	0.153651	0.155608
85	13.76	2.3	0.139	119	69.4	59.6	5.17	0.0899836	0.0705181	0.0795039	0.0774731	0.0770833	0.0786964	0.0784223	0.0809078	0.0818374	0.0827094	0.084189	0.08454	0.0853288	0.0860884	0.0874316	0.0891733	0.0915521	0.0940483	0.0967824	0.099725	0.103228	0.108024	0.112073	0.115249	0.118242	0.120556	0.122714	0.124468	0.126058	0.127669	0.129269	0.130701	0.131976	0.133778	0.136089	0.138453	0.140727	0.142866	0.144938	0.146895	0.148766	0.150359
86	14.46	2.52	0.151	124	72.6	54.6	4.95	0.064281	0.066084	0.0644434	0.0634826	0.0630417	0.0639858	0.0657977	0.0668797	0.0685724	0.0713397	0.0724832	0.0734583	0.0748267	0.0757599	0.0776129	0.079516	0.0818981	0.0844218	0.0872074	0.0901799	0.0933976	0.0976345	0.101248	0.104087	0.106884	0.109092	0.111174	0.112924	0.114433	0.116254	0.117737	0.119144	0.12052	0.122303	0.124694	0.127067	0.129446	0.131616	0.133705	0.13579	0.137633	0.139481
87	13.48	2.49	0.149	113	75.6	66.7	5.05	0.0775043	0.0801443	0.0747974	0.0778719	0.0786045	0.0771755	0.0782009	0.079079	0.0805297	0.0827513	0.0837602	0.0848584	0.086101	0.0870043	0.0885068	0.0905613	0.0927914	0.095286	0.0979797	0.100923	0.104147	0.108429	0.112038	0.11478	0.117626	0.119766	0.121844	0.123414	0.125058	0.126782	0.128169	0.129333	0.130349	0.132227	0.135043	0.137852	0.140484	0.142952	0.145396	0.147644	0.149652	0.151772
88	15.4	2.52	0.156	122	69.8	61.3	4.95	0.0669744	0.0721637	0.0721419	0.0695319	0.0743934	0.0726266	0.0761718	0.0759496	0.0775035	0.0785595	0.0800624	0.0813292	0.0816731	0.0823311	0.0841551	0.0858864	0.0876734	0.0899131	0.0921974	0.0953176	0.0981494	0.102327	0.105548	0.108365	0.110763	0.112705	0.114463	0.116025	0.117415	0.119073	0.120343	0.121531	0.122688	0.124385	0.126696	0.12915	0.131423	0.133611	0.135692	0.137744	0.139636	0.141337
89	34.73	5.11	0.266	188	12	55.1	7.15	0.0666474	0.0666609	0.0631244	0.0628569	0.0665025	0.0613722	0.0616851	0.0623759	0.0629519	0.0639609	0.0658321	0.0654159	0.06637	0.0669594	0.0677772	0.0691473	0.0704429	0.0714896	0.073003	0.074624	0.0767614	0.0800429	0.0829279	0.0850461	0.0869388	0.0882406	0.0894049	0.0901931	0.0910686	0.0917478	0.0923171	0.0926991	0.0931812	0.0943351	0.0958712	0.0973422	0.0986872	0.0999229	0.101101	0.102148	0.103156	0.104169
90	22.73	4.6	0.266	199	1.5	50.1	6.35	0.0240145	0.0386705	0.040727	0.0419857	0.0510261	0.0535908	0.0566267	0.0581998	0.058916	0.0606803	0.0621023	0.0630488	0.0642397	0.0654032	0.0660141	0.0672915	0.0685199	0.0701024	0.0717375	0.0735082	0.075904	0.0791852	0.0820413	0.0843941	0.0866635	0.0881018	0.0895376	0.0906294	0.0917816	0.0927083	0.0936372	0.0942016	0.0949014	0.0963494	0.0980765	0.0998284	0.101367	0.102866	0.104309	0.105706	0.10691	0.108043
91	29.77	4.47	0.273	203	16.9	57.8	6.37	0.0492975	0.0538769	0.0506015	0.0520781	0.0503207	0.0538687	0.0556808	0.055902	0.0570971	0.0579343	0.0592297	0.0609791	0.0614356	0.0628407	0.0637543	0.0655873	0.0672057	0.0689969	0.0710023	0.0734428	0.0763179	0.0802825	0.0840362	0.0871756	0.0899874	0.0920462	0.0940228	0.0955003	0.0970961	0.0986115	0.0999592	0.100926	0.102025	0.103974	0.106415	0.10889	0.111194	0.113293	0.115363	0.117327	0.119093	0.12078
92	35.26	4.58	0.315	216	20.7	36.5	5.97	0.0575457	0.0613018	0.0619712	0.0683181	0.0604402	0.0614956	0.0633719	0.0645972	0.0662521	0.0662799	0.0671689	0.0680633	0.0689329	0.0703854	0.070831	0.0720782	0.0733457	0.0744507	0.0757763	0.0777197	0.0799765	0.0833589	0.0865104	0.0887135	0.0911743	0.0924458	0.0939965	0.0951691	0.0962285	0.0973406	0.098267	0.0988476	0.0994889	0.100941	0.102869	0.104873	0.106662	0.108295	0.109869	0.111371	0.112767	0.114064
93	32.47	4.17	0.243	194	1.3	59.3	5.16	0.0658674	0.0643698	0.0587899	0.0632934	0.0630228	0.0658439	0.0671952	0.0695335	0.0700881	0.0726074	0.0748785	0.0767628	0.0779614	0.0796757	0.0813421	0.0837151	0.0861243	0.0890192	0.0920405	0.0954325	0.0996461	0.105029	0.110025	0.114367	0.118095	0.12086	0.123356	0.125297	0.127204	0.128916	0.130374	0.131162	0.131819	0.13367	0.137078	0.140351	0.143042	0.145623	0.147925	0.15013	0.152048	0.153974
94	33.62	4.69	0.261	205	12.7	50.9	5.4	0.0794047	0.0785192	0.0732641	0.0698811	0.0725095	0.0733086	0.0727997	0.0737542	0.0742748	0.0752501	0.0767426	0.0772533	0.0780235	0.0786219	0.0795576	0.0810001	0.0827079	0.0841666	0.0859069	0.0880477	0.0907258	0.0944571	0.097946	0.100574	0.103037	0.104802	0.106541	0.107819	0.109167	0.11048	0.111452	0.112034	0.112462	0.114165	0.116855	0.119509	0.121764	0.123945	0.12582	0.127529	0.129281	0.130762
95	33.12	4.53	0.266	207	9	51.3	5.38	0.0714777	0.070917	0.0757249	0.0768457	0.0759149	0.0782421	0.078894	0.0790138	0.0793564	0.0798936	0.0805545	0.08202	0.0827556	0.083307	0.0846878	0.0858128	0.0869839	0.0885326	0.0901258	0.0920467	0.0942837	0.0978167	0.101069	0.103499	0.105793	0.107423	0.109096	0.110465	0.111723	0.11298	0.114023	0.114624	0.115251	0.117039	0.11958	0.122161	0.124472	0.126536	0.12852	0.130427	0.132117	0.133763
96	29.11	4.67	0.261	214	9.4	57.8	5.46	0.0841846	0.0881293	0.0818678	0.0851411	0.0865084	0.0856099	0.0863137	0.085004	0.0854235	0.0861814	0.0864632	0.0877908	0.0884937	0.0893401	0.0899779	0.0907346	0.0916661	0.0930223	0.0944497	0.095975	0.0978093	0.101331	0.104177	0.105875	0.108264	0.109523	0.111066	0.112273	0.113514	0.114576	0.115528	0.116	0.116592	0.118215	0.120345	0.122351	0.124279	0.126017	0.127742	0.129408	0.130818	0.132199
97	27.07	4.86	0.298	234	11.9	78.9	5.9	0.0656684	0.0638528	0.0610534	0.0664581	0.0625979	0.0636847	0.0660201	0.0662826	0.0685904	0.0703367	0.0721047	0.0737741	0.07389	0.0750002	0.0768981	0.0793427	0.0820285	0.0849925	0.0879409	0.0910546	0.0940746	0.0975336	0.100127	0.10212	0.10415	0.1057	0.107189	0.108615	0.10993	0.111272	0.112659	0.1136	0.114521	0.116058	0.118295	0.120568	0.122549	0.124423	0.1263	0.128121	0.129867	0.131444
98	33.44	5.4	0.338	232	13.2	86.7	6.68	0.0708954	0.0627086	0.0589004	0.0643952	0.0644232	0.0638973	0.0664524	0.066935	0.0685944	0.0714362	0.0736848	0.0746735	0.0756249	0.0768149	0.0790409	0.0811228	0.0839989	0.0869121	0.0899576	0.0929865	0.0958707	0.0993225	0.101911	0.10382	0.105586	0.106997	0.108473	0.109462	0.11079	0.112092	0.113234	0.113637	0.113792	0.115221	0.118187	0.121076	0.123514	0.12564	0.127457	0.129391	0.131051	0.132629
99	32.99	5.4	0.311	225	11	82.9	7.05	0.0631781	0.0616255	0.0667665	0.0624032	0.0669956	0.0649213	0.0662023	0.0673698	0.0704177	0.0718053	0.0742168	0.0755947	0.0761537	0.0774244	0.0792521	0.0818151	0.0846577	0.0875761	0.0906538	0.093823	0.096771	0.100028	0.102466	0.104399	0.106103	0.107509	0.108854	0.110182	0.111346	0.112626	0.113753	0.114616	0.115702	0.11715	0.118991	0.120941	0.122696	0.124437	0.126164	0.127888	0.129503	0.131112
100	33.54	5.75	0.352	244	10.9	92.9	7.42	0.0636013	0.051248	0.0548594	0.0619699	0.0599251	0.0622173	0.0632826	0.0643239	0.0674924	0.0699868	0.0718702	0.0730986	0.0742242	0.0750741	0.0772931	0.0798823	0.0831211	0.086029	0.0894847	0.0924859	0.0955994	0.0989993	0.101442	0.103071	0.104928	0.106044	0.107285	0.108372	0.109343	0.110382	0.111274	0.11204	0.112865	0.114137	0.115721	0.117397	0.118941	0.120459	0.121925	0.12335	0.124863	0.126285
101	32.54	5.55	0.365	245	11.7	95.3	7.4	0.0590939	0.0615621	0.0542131	0.0624301	0.0590152	0.0650123	0.0665233	0.068149	0.0713395	0.0741704	0.0764479	0.0779675	0.078821	0.0795414	0.0818884	0.0849967	0.0877063	0.0908756	0.0939255	0.0969847	0.0996117	0.102811	0.104825	0.106022	0.10743	0.108226	0.109157	0.109901	0.110588	0.111235	0.111831	0.112254	0.11274	0.113783	0.115024	0.116258	0.117494	0.11865	0.119875	0.121143	0.122335	0.123659
102	35.7	6.05	0.345	295	13.4	93.5	7.26	0.0779402	0.0766005	0.0784676	0.0787237	0.0811191	0.0827864	0.0837882	0.0838443	0.0862646	0.0884459	0.0901333	0.0913122	0.0916039	0.0923982	0.0944033	0.0972192	0.0997101	0.102597	0.10582	0.108753	0.111624	0.114821	0.117152	0.118783	0.120223	0.121286	0.122522	0.123411	0.124399	0.125357	0.126224	0.126882	0.127616	0.128885	0.130512	0.132308	0.133927	0.135488	0.137059	0.138567	0.140009	0.141569
103	36.29	6.05	0.361	264	16.1	97.3	7.3	0.0805387	0.0817656	0.078699	0.080367	0.0798832	0.0810743	0.0826749	0.0839128	0.0849522	0.0869802	0.0886253	0.0901063	0.0904349	0.09094	0.0927295	0.0949252	0.097266	0.0997387	0.102399	0.104817	0.107141	0.109902	0.11171	0.112723	0.114066	0.114742	0.115657	0.1164	0.117087	0.11781	0.118396	0.118843	0.119448	0.120418	0.121712	0.123051	0.124387	0.125574	0.12684	0.128102	0.129333	0.130567
104	35.36	5.38	0.347	233	14.7	90	7.33	0.0726055	0.0734745	0.0693013	0.0754722	0.0732123	0.0772572	0.0757986	0.0785744	0.0810337	0.0833942	0.0845517	0.0856275	0.0868863	0.0879536	0.0888582	0.091705	0.093858	0.0963833	0.0986185	0.10104	0.102816	0.105611	0.107194	0.108114	0.109022	0.10954	0.110454	0.11096	0.1117	0.112391	0.112951	0.113126	0.113379	0.114301	0.115875	0.117447	0.118754	0.119901	0.121052	0.122161	0.123315	0.12429
105	18.2467							0.122459	0.113779	0.0992764	0.096386	0.0933351	0.0973444	0.0894508	0.0923936	0.0928359	0.0944689	0.0972805	0.0986504	0.100345	0.101376	0.103431	0.106293	0.109697	0.113372	0.117742	0.121744	0.125609	0.129242	0.132627	0.135622	0.138232	0.140241	0.142582	0.144793	0.146124	0.148185	0.150166	0.152044	0.154391	0.157394	0.160727	0.163994	0.166949	0.169681	0.172398	0.174833	0.177286	0.179481
106	18.87							0.124981	0.122203	0.105451	0.099361	0.103283	0.0985541	0.097114	0.0926289	0.0976709	0.100823	0.1034	0.105605	0.106682	0.108867	0.110686	0.114456	0.118632	0.123033	0.127666	0.132118	0.135966	0.140215	0.143674	0.146903	0.149293	0.151537	0.153657	0.155702	0.156854	0.158794	0.16061	0.162225	0.164446	0.167398	0.170598	0.173866	0.176743	0.179507	0.181962	0.184302	0.186642	0.188839
107	15.4133							0.157413	0.137002	0.131977	0.121662	0.138205	0.122713	0.125217	0.125718	0.127576	0.130605	0.132578	0.133414	0.133365	0.134555	0.136923	0.139231	0.141539	0.144913	0.147987	0.1512	0.154096	0.156305	0.15853	0.16028	0.161715	0.162902	0.16439	0.164803	0.165673	0.16701	0.168077	0.169082	0.170623	0.172838	0.175434	0.177918	0.180175	0.182335	0.184351	0.186225	0.188146	0.190006
108	14.69							0.145211	0.107338	0.122928	0.10336	0.117486	0.10716	0.115699	0.117686	0.115706	0.117899	0.121036	0.122002	0.123735	0.124878	0.126413	0.1302	0.132894	0.137046	0.140916	0.144912	0.148388	0.151511	0.154234	0.156704	0.158744	0.160358	0.162128	0.163188	0.164376	0.165983	0.167278	0.168652	0.170409	0.172896	0.175803	0.178605	0.181091	0.183506	0.185786	0.187919	0.190023	0.192087
109	15.7767							0.145958	0.0906554	0.0822756	0.0824206	0.0981093	0.0921483	0.0943888	0.0926392	0.0965563	0.0998082	0.101756	0.103554	0.105273	0.106667	0.109436	0.112932	0.116102	0.120346	0.123675	0.127614	0.131007	0.134001	0.136777	0.13924	0.141123	0.142913	0.144649	0.145851	0.146751	0.148155	0.149401	0.150558	0.152201	0.154494	0.157066	0.159724	0.161958	0.16426	0.166351	0.168277	0.170321	0.172301
110	16.6667							0.107051	0.120026	0.110911	0.10914	0.109757	0.108347	0.112803	0.11281	0.112694	0.113487	0.115428	0.115639	0.11589	0.116917	0.117999	0.119808	0.12208	0.124725	0.127374	0.129974	0.132313	0.134196	0.136084	0.13764	0.138805	0.139767	0.140994	0.141687	0.141921	0.143011	0.143878	0.144743	0.146164	0.148089	0.150404	0.152614	0.154671	0.156512	0.158342	0.159947	0.161607	0.163149
111	15.6567							0.0686138	0.0995189	0.0864223	0.0843207	0.0848515	0.0797838	0.0758869	0.0790886	0.0805811	0.0838103	0.0863387	0.0888363	0.0909991	0.093978	0.0954289	0.0987495	0.103014	0.106484	0.111187	0.115305	0.119317	0.122919	0.126138	0.128846	0.131188	0.133006	0.134558	0.135889	0.137068	0.138235	0.139276	0.140311	0.141847	0.144006	0.146391	0.148576	0.150833	0.152882	0.154808	0.156653	0.158642	0.160438
112	15.2233							0.100216	0.119406	0.0999708	0.0895041	0.0952114	0.0915128	0.0948596	0.0946368	0.0974976	0.0993232	0.102395	0.10476	0.106125	0.107641	0.109406	0.111849	0.115305	0.117617	0.120738	0.123144	0.125658	0.127786	0.129567	0.13102	0.13203	0.132747	0.133408	0.133673	0.134089	0.134422	0.134696	0.135114	0.135928	0.137425	0.139188	0.140911	0.142494	0.144078	0.145548	0.147009	0.148635	0.150161
113	15.8							0.141734	0.100684	0.106783	0.108369	0.109496	0.0989612	0.0964164	0.101028	0.0985876	0.101442	0.102718	0.104973	0.105851	0.106789	0.108076	0.11053	0.113733	0.117556	0.121086	0.125126	0.128792	0.132334	0.135755	0.138534	0.1411	0.143259	0.145421	0.146878	0.148439	0.150056	0.151853	0.153434	0.155513	0.158344	0.161324	0.164209	0.167008	0.169466	0.171894	0.174082	0.176319	0.178358
114	18.4067							0.109829	0.128255	0.1038	0.112939	0.106405	0.10283	0.108056	0.107356	0.110692	0.111724	0.115066	0.117551	0.117852	0.119345	0.122225	0.124963	0.128463	0.132467	0.135901	0.139716	0.142862	0.145477	0.147998	0.149992	0.151517	0.152751	0.153969	0.154899	0.155419	0.156429	0.15734	0.158275	0.159584	0.161587	0.163914	0.166066	0.168191	0.170087	0.171905	0.17359	0.175288	0.176866
115	16.4333							0.0801393	0.106979	0.103564	0.113424	0.09956	0.0972226	0.0998088	0.102276	0.103769	0.106019	0.109594	0.111228	0.112508	0.113264	0.115498	0.118496	0.122501	0.125822	0.129243	0.132842	0.136368	0.139426	0.141722	0.143981	0.146241	0.147875	0.149359	0.150528	0.151276	0.152521	0.153942	0.15512	0.15687	0.159395	0.162238	0.164876	0.167407	0.169815	0.172082	0.174181	0.176415	0.178452
116	14.9533							0.0799234	0.0911139	0.0716266	0.0975453	0.0788331	0.0826777	0.0826381	0.0912052	0.0899853	0.0925367	0.0961565	0.0984663	0.0996522	0.101636	0.103221	0.106007	0.1097	0.113276	0.116527	0.120641	0.123757	0.126767	0.129558	0.131671	0.133647	0.135156	0.136701	0.137698	0.138949	0.139996	0.141232	0.142294	0.143866	0.146106	0.148685	0.150943	0.153268	0.155325	0.15731	0.159049	0.160891	0.162587
117	15.0467							0.134488	0.119733	0.0928626	0.0981721	0.0968932	0.0968053	0.100458	0.102018	0.102209	0.103995	0.107846	0.10936	0.10979	0.110512	0.113055	0.115128	0.118649	0.122052	0.124899	0.128395	0.131315	0.133914	0.136204	0.138136	0.139416	0.140598	0.141773	0.142744	0.143573	0.144425	0.145458	0.146484	0.147958	0.150288	0.152732	0.155122	0.15737	0.159491	0.161495	0.163327	0.165257	0.16706
118	16.1033							0.124606	0.123459	0.115289	0.113634	0.104493	0.100461	0.108819	0.10671	0.107722	0.108559	0.11209	0.114258	0.114553	0.115476	0.117143	0.119814	0.122235	0.125123	0.127741	0.130268	0.132069	0.133702	0.135048	0.135955	0.136602	0.136839	0.137167	0.13751	0.13766	0.137695	0.138035	0.138396	0.139135	0.140748	0.142659	0.144464	0.146028	0.147667	0.149069	0.150483	0.15202	0.15346
119	14.13							0.10499	0.0949178	0.089038	0.0878416	0.0843433	0.0907122	0.0878617	0.0872325	0.0883508	0.0911728	0.0944735	0.0959579	0.0963594	0.0970954	0.0988983	0.102027	0.105484	0.109507	0.113596	0.117733	0.121938	0.125293	0.128527	0.130654	0.132469	0.133911	0.135052	0.13612	0.136995	0.137769	0.138734	0.139901	0.141462	0.143774	0.146306	0.148688	0.150945	0.1531	0.155122	0.157038	0.158968	0.160653
120	13.3633							0.0707328	0.129945	0.0784696	0.0996148	0.0842534	0.086069	0.0887428	0.0881964	0.0893061	0.0912	0.093531	0.0951903	0.0953266	0.09682	0.0970351	0.100311	0.103481	0.107649	0.111421	0.115887	0.119311	0.122606	0.125486	0.127467	0.129055	0.130404	0.131532	0.13257	0.133227	0.134199	0.135137	0.136505	0.138059	0.140456	0.143106	0.145487	0.147952	0.150092	0.152285	0.154135	0.156241	0.158055
121	16.92							0.113897	0.112644	0.0877292	0.0839762	0.0908474	0.0904792	0.0949438	0.0974706	0.0997938	0.103635	0.107646	0.109283	0.111583	0.112883	0.115442	0.119598	0.123548	0.128221	0.132711	0.136946	0.140949	0.144803	0.147913	0.150671	0.153102	0.155128	0.156979	0.158702	0.159819	0.161405	0.163078	0.164569	0.166478	0.169119	0.172035	0.174936	0.177687	0.180229	0.182554	0.18482	0.186993	0.189036
122	17.1267							0.130241	0.160482	0.142478	0.131311	0.127094	0.120269	0.126941	0.126639	0.126302	0.12817	0.129176	0.129282	0.129821	0.130597	0.132008	0.135183	0.137015	0.139727	0.143093	0.146117	0.14885	0.151654	0.154067	0.156527	0.15851	0.160556	0.162304	0.163628	0.164848	0.166654	0.168249	0.169772	0.171636	0.174322	0.177134	0.179914	0.182627	0.185074	0.187333	0.189388	0.191478	0.193393
123	16.2867							0.11281	0.113355	0.119098	0.0995243	0.108307	0.111328	0.111897	0.11476	0.116796	0.119302	0.121629	0.121731	0.122516	0.123387	0.125206	0.127685	0.129731	0.131462	0.133592	0.13562	0.137323	0.13872	0.139808	0.140866	0.141593	0.142033	0.142617	0.143128	0.143142	0.143705	0.144219	0.144725	0.145702	0.147432	0.149292	0.151188	0.152988	0.154612	0.156124	0.157532	0.159026	0.160498
124	17.01							0.12292	0.111848	0.0860669	0.0990018	0.102513	0.0942463	0.102971	0.103042	0.105346	0.106997	0.110066	0.111692	0.112128	0.113779	0.115219	0.118757	0.12162	0.124861	0.128156	0.13157	0.134628	0.137435	0.139629	0.141774	0.143468	0.144865	0.146274	0.147237	0.148212	0.149535	0.150822	0.152061	0.153715	0.156277	0.159001	0.161762	0.164449	0.166905	0.169089	0.171195	0.173395	0.175446
125	15.55							0.0995978	0.103704	0.0898143	0.0947785	0.0989487	0.0949695	0.0989613	0.102488	0.105002	0.108017	0.109891	0.111581	0.11281	0.11337	0.115376	0.118242	0.120286	0.122866	0.125272	0.127155	0.128855	0.130412	0.13134	0.132208	0.132713	0.132919	0.133215	0.133496	0.133119	0.133417	0.133821	0.134132	0.134906	0.136543	0.138246	0.139995	0.141734	0.143266	0.144723	0.146118	0.147641	0.149159
126	16.3533							0.0639768	0.0834333	0.09232	0.0930267	0.0981872	0.089197	0.0912665	0.0978738	0.100409	0.103874	0.106084	0.108591	0.108615	0.110349	0.111969	0.116088	0.119593	0.123484	0.127713	0.131851	0.135657	0.1389	0.141721	0.143882	0.145609	0.146752	0.148111	0.148794	0.149243	0.150085	0.15097	0.151868	0.153099	0.155076	0.157319	0.159549	0.161691	0.163715	0.16545	0.167254	0.169039	0.170723
127	14.4967							0.0940715	0.139766	0.104242	0.112688	0.111733	0.109845	0.108589	0.114094	0.114742	0.120253	0.122107	0.123301	0.124259	0.124615	0.127204	0.130514	0.133807	0.137493	0.141523	0.145337	0.149379	0.153305	0.155541	0.15795	0.161215	0.163165	0.164691	0.165629	0.166512	0.167815	0.169201	0.170549	0.172295	0.174887	0.177545	0.18016	0.182814	0.185136	0.187313	0.189399	0.19154	0.193561
128	14.3233							0.0805432	0.115387	0.0807248	0.0947952	0.0848401	0.0908344	0.0931649	0.10115	0.101834	0.104071	0.106541	0.107667	0.109104	0.108915	0.111195	0.113853	0.116186	0.11837	0.121169	0.123722	0.125902	0.128358	0.13014	0.131814	0.133167	0.13425	0.135294	0.136323	0.136775	0.137908	0.139081	0.140138	0.141738	0.144074	0.146602	0.149024	0.151434	0.153722	0.155706	0.157604	0.159611	0.161461
129	16.2533							0.113832	0.0983072	0.0954611	0.0828687	0.0824669	0.08003	0.0748108	0.0811282	0.0804914	0.0847037	0.087313	0.0897182	0.0902291	0.0911632	0.0942877	0.0972235	0.100046	0.104271	0.108621	0.112324	0.116409	0.120344	0.123661	0.126975	0.129633	0.132038	0.134394	0.136431	0.13841	0.140228	0.142233	0.144097	0.146429	0.149482	0.152601	0.155693	0.158622	0.161363	0.163983	0.166354	0.16882	0.171043
130	16.6667							0.115869	0.103907	0.129183	0.110808	0.0977725	0.103873	0.0980594	0.102181	0.105146	0.108044	0.109826	0.111265	0.111054	0.112755	0.114096	0.116869	0.119837	0.123313	0.126805	0.130293	0.133545	0.136597	0.139146	0.141772	0.143875	0.145544	0.147298	0.148856	0.150656	0.151672	0.153335	0.154786	0.156708	0.159267	0.162067	0.164799	0.167328	0.169756	0.17203	0.17417	0.17634	0.17845
131	16.1667							0.0925615	0.1021	0.132027	0.106891	0.0984336	0.104899	0.0991178	0.101909	0.0984523	0.101976	0.102708	0.104058	0.104998	0.105104	0.107176	0.108803	0.110853	0.113635	0.116424	0.119144	0.121672	0.124032	0.126318	0.12843	0.130127	0.13156	0.133212	0.134643	0.1358	0.137018	0.138493	0.139804	0.141456	0.143839	0.146427	0.148797	0.151148	0.15326	0.155327	0.157231	0.159131	0.161004
132	13.5833							0.155331	0.118364	0.11557	0.103165	0.0977052	0.0999994	0.100591	0.100119	0.106269	0.108477	0.112748	0.114665	0.115914	0.117009	0.119656	0.122484	0.125343	0.129473	0.133256	0.136904	0.140315	0.143113	0.145867	0.1482	0.149938	0.151412	0.152989	0.154497	0.155759	0.156703	0.158208	0.159583	0.161308	0.163625	0.16632	0.169043	0.171507	0.173997	0.176256	0.178443	0.180695	0.182709
133	12.86							0.121756	0.126245	0.13408	0.115198	0.110157	0.10847	0.106858	0.108313	0.109076	0.112585	0.115232	0.115857	0.115458	0.117454	0.119281	0.122041	0.126212	0.130566	0.135976	0.140636	0.144797	0.148383	0.151349	0.153529	0.155061	0.15636	0.15739	0.158029	0.159004	0.159713	0.160746	0.16175	0.163265	0.165383	0.167746	0.170168	0.172455	0.174764	0.176915	0.179032	0.181259	0.183324
134	14.1167							0.0945495	0.0771496	0.108737	0.0843135	0.0855754	0.0909387	0.0886051	0.0897888	0.0936158	0.0970071	0.0984156	0.100855	0.101855	0.103502	0.10479	0.107635	0.109874	0.112295	0.115435	0.117878	0.120415	0.122147	0.123779	0.125079	0.125913	0.126491	0.127284	0.12799	0.128286	0.1286	0.129395	0.12989	0.131012	0.132663	0.134621	0.136553	0.13841	0.14025	0.141917	0.143574	0.145336	0.146887
135	16.42							0.114199	0.104285	0.113841	0.0975558	0.101138	0.101977	0.0991594	0.09944	0.0979182	0.102154	0.102346	0.103862	0.103544	0.103731	0.104803	0.106069	0.107737	0.110097	0.11269	0.115001	0.117441	0.119634	0.121451	0.123298	0.124598	0.125557	0.126834	0.128168	0.128639	0.129413	0.130708	0.131534	0.133054	0.135111	0.137335	0.139634	0.141713	0.143789	0.145586	0.147349	0.149094	0.15071
136	10.3233							0.133683	0.0756779	0.117276	0.0900055	0.0962803	0.0948937	0.0947788	0.101086	0.101306	0.107459	0.110567	0.111922	0.111858	0.11294	0.114902	0.118806	0.122054	0.125982	0.130264	0.133971	0.137447	0.139858	0.1419	0.143463	0.144477	0.145001	0.145887	0.146472	0.147146	0.147556	0.14836	0.149295	0.150607	0.15257	0.154795	0.156911	0.15898	0.160905	0.16275	0.164679	0.166596	0.168214
137	16.71							0.0918219	0.0760885	0.0811739	0.0794937	0.0838936	0.0834204	0.0899802	0.0933309	0.0974739	0.100944	0.1044	0.107173	0.109138	0.109871	0.11311	0.117101	0.121853	0.126516	0.131659	0.136594	0.141434	0.145504	0.149238	0.152547	0.155291	0.157455	0.159562	0.161798	0.163397	0.165321	0.167254	0.169133	0.171505	0.174505	0.177892	0.181146	0.184193	0.187142	0.189945	0.192584	0.195169	0.19755
138	15.4467							0.0874084	0.119506	0.0846174	0.104578	0.0961144	0.0988538	0.0952669	0.098868	0.103232	0.107732	0.10876	0.110178	0.111698	0.112166	0.114294	0.117635	0.121079	0.125435	0.129886	0.134273	0.138489	0.142331	0.146156	0.149101	0.151938	0.154211	0.156636	0.158839	0.160194	0.161939	0.163912	0.165583	0.16768	0.170475	0.173582	0.176575	0.179419	0.182083	0.184609	0.186949	0.189247	0.191481
139	13.85							0.0712605	0.112606	0.0728318	0.0870329	0.0960323	0.0920548	0.0921626	0.0946064	0.0991657	0.10155	0.102446	0.10438	0.105653	0.106024	0.107317	0.11096	0.113341	0.116679	0.120479	0.12369	0.127058	0.12975	0.132342	0.134109	0.135601	0.136641	0.137825	0.138986	0.139691	0.140444	0.141566	0.142637	0.144237	0.146602	0.149103	0.151486	0.153891	0.155995	0.158058	0.160041	0.161988	0.163844
140	16.1467							0.112557	0.106011	0.115691	0.108269	0.10512	0.11163	0.110744	0.107906	0.111243	0.113562	0.114246	0.115001	0.115795	0.116249	0.117338	0.11977	0.122469	0.125525	0.127991	0.131172	0.133978	0.136557	0.139052	0.141018	0.142763	0.14437	0.145875	0.147188	0.148228	0.149374	0.150773	0.151949	0.153707	0.156151	0.158828	0.161479	0.163876	0.166051	0.168165	0.170174	0.172147	0.174037
141	13.9067							0.121749	0.110337	0.0927361	0.11105	0.109133	0.10066	0.105368	0.105745	0.106987	0.110123	0.111054	0.112543	0.113749	0.114034	0.115688	0.118693	0.121212	0.125104	0.128698	0.132036	0.134986	0.137691	0.14	0.141842	0.143723	0.145064	0.146567	0.147227	0.148233	0.149537	0.150856	0.152061	0.153482	0.155909	0.158983	0.161979	0.164584	0.166855	0.169227	0.171252	0.173397	0.175482
142	15.0067							0.111703	0.0800074	0.0982421	0.10026	0.0990695	0.104024	0.106754	0.106967	0.108154	0.113411	0.115056	0.117003	0.117038	0.118321	0.120022	0.122329	0.125541	0.12819	0.130952	0.133741	0.136005	0.13795	0.139824	0.140976	0.14192	0.142719	0.143587	0.144294	0.14459	0.14524	0.145924	0.14659	0.147772	0.149616	0.151756	0.153826	0.155824	0.157649	0.159411	0.161181	0.16301	0.164654
143	12.9667							0.10588	0.0965901	0.09804	0.114456	0.107046	0.10771	0.105496	0.109351	0.111462	0.115095	0.11424	0.115211	0.116404	0.11749	0.118251	0.120378	0.122654	0.12547	0.127984	0.130793	0.133409	0.135632	0.137934	0.139617	0.141056	0.142134	0.143211	0.144004	0.144887	0.145907	0.146951	0.148169	0.149724	0.152101	0.154685	0.157131	0.15947	0.161651	0.163734	0.165707	0.167691	0.169613
144	11.93							0.132861	0.126845	0.115132	0.113917	0.112905	0.110056	0.114147	0.118065	0.119056	0.123006	0.12422	0.124554	0.126263	0.125829	0.12733	0.12973	0.132075	0.134562	0.137166	0.139438	0.141587	0.143556	0.145367	0.146684	0.147701	0.148452	0.149204	0.150044	0.150717	0.151423	0.152219	0.153221	0.154541	0.156517	0.158867	0.161061	0.163196	0.16501	0.166899	0.168687	0.170447	0.172166
145	13.8133							0.0603418	0.0873938	0.0796078	0.0822038	0.0852579	0.0826272	0.0826837	0.0855918	0.0894813	0.0948686	0.0959385	0.098496	0.100079	0.102157	0.104365	0.108521	0.11213	0.116231	0.121153	0.125284	0.129251	0.132578	0.135867	0.138502	0.140684	0.142368	0.144077	0.145853	0.147025	0.148352	0.149741	0.150993	0.15268	0.155145	0.157885	0.160525	0.162979	0.165273	0.167392	0.169598	0.17171	0.173689
146	13.8767							0.0925679	0.0584193	0.0901803	0.0952133	0.0967016	0.0999109	0.0987512	0.10048	0.103858	0.104893	0.107501	0.109765	0.109617	0.111604	0.11355	0.115965	0.11898	0.122501	0.125748	0.129188	0.132316	0.135155	0.137967	0.140561	0.142652	0.144657	0.146507	0.14776	0.149819	0.151263	0.152961	0.15466	0.156532	0.159146	0.162186	0.165002	0.167712	0.170221	0.172565	0.174952	0.177309	0.179533
147	13.6567							0.0989866	0.0658036	0.0890438	0.0984702	0.100617	0.09085	0.0956262	0.0977899	0.102113	0.10679	0.108189	0.109942	0.111579	0.114196	0.117066	0.120046	0.122982	0.127673	0.131026	0.134531	0.137882	0.14058	0.143023	0.14518	0.14673	0.148032	0.149133	0.150204	0.151474	0.152456	0.153657	0.154734	0.156294	0.158547	0.161101	0.163612	0.166094	0.168217	0.170403	0.172579	0.174722	0.176742
148	13.6833							0.129105	0.0571609	0.0795445	0.0908627	0.103672	0.0886724	0.093574	0.0934477	0.0983167	0.101438	0.104885	0.106342	0.107452	0.109388	0.112159	0.11557	0.11811	0.121829	0.125297	0.128452	0.131501	0.133556	0.13563	0.137306	0.138418	0.139259	0.140349	0.140966	0.141597	0.142367	0.143162	0.143942	0.145042	0.14706	0.149348	0.151557	0.153695	0.155694	0.157529	0.159422	0.16138	0.163221
149	13.04							0.0312426	0.0631066	0.0609729	0.0740869	0.0788181	0.0789796	0.086622	0.0857303	0.0896586	0.0971069	0.100604	0.101661	0.103592	0.107046	0.109011	0.113149	0.117015	0.121133	0.12561	0.129601	0.133275	0.136374	0.139198	0.14146	0.143158	0.144346	0.145916	0.147162	0.148061	0.149012	0.15038	0.151556	0.153038	0.155316	0.157921	0.160465	0.162916	0.165176	0.167328	0.16955	0.171701	0.173749
150	13.3767							0.0505042	0.0408957	0.076198	0.0786159	0.0799614	0.0807194	0.0799361	0.0821413	0.0841847	0.0871488	0.090197	0.0908412	0.0910126	0.0932937	0.0952312	0.0979837	0.0999176	0.103315	0.106463	0.109275	0.111934	0.114183	0.116421	0.118206	0.119535	0.120309	0.121563	0.123589	0.123572	0.124174	0.125722	0.126747	0.128136	0.130246	0.132555	0.134746	0.136923	0.138918	0.140822	0.142706	0.144537	0.146281
151	12.26							0.125435	0.0909146	0.0907176	0.110722	0.101621	0.102533	0.0991258	0.100465	0.101167	0.10404	0.105291	0.105666	0.105797	0.107382	0.108342	0.109975	0.112254	0.114446	0.116751	0.119081	0.121298	0.12305	0.12487	0.126266	0.127473	0.128231	0.129317	0.130329	0.13123	0.131754	0.132906	0.133891	0.135286	0.137239	0.13951	0.141704	0.143889	0.145814	0.147651	0.149478	0.151265	0.15303
152	12.0433							0.107966	0.0898696	0.0768564	0.0993864	0.092727	0.0907146	0.0868666	0.0895369	0.0906048	0.0925538	0.0938756	0.0945422	0.0947339	0.0957533	0.0966912	0.098693	0.100608	0.103047	0.105579	0.108123	0.110402	0.112425	0.114286	0.115851	0.116926	0.117355	0.118726	0.120203	0.12026	0.120602	0.121932	0.12293	0.124167	0.125994	0.128081	0.130027	0.131993	0.133733	0.135469	0.137117	0.138773	0.140356
153	14.09							0.102251	0.118936	0.0919862	0.0967187	0.0916068	0.0927772	0.0882494	0.0922889	0.0938283	0.0987011	0.101349	0.103016	0.105005	0.106105	0.109276	0.112157	0.116894	0.120423	0.125048	0.129163	0.132958	0.13642	0.139587	0.142335	0.144685	0.146473	0.148304	0.150368	0.151565	0.153096	0.154929	0.156582	0.158498	0.161315	0.164442	0.167385	0.170204	0.172782	0.175335	0.177759	0.180094	0.182423
154	14.0033							0.160791	0.104724	0.118359	0.107134	0.0977843	0.102805	0.103049	0.100954	0.105173	0.10586	0.10826	0.109971	0.110732	0.11237	0.114665	0.117183	0.121518	0.124825	0.128614	0.132321	0.135739	0.13874	0.141486	0.144015	0.145911	0.147475	0.14916	0.150646	0.152058	0.153037	0.154629	0.156124	0.157833	0.160325	0.163175	0.165894	0.168373	0.170758	0.173112	0.17531	0.177522	0.179669
155	13.38							0.11007	0.0977024	0.103471	0.0900199	0.0831287	0.0887181	0.0898834	0.0909867	0.094228	0.0958712	0.0996092	0.100383	0.101609	0.10254	0.105193	0.107892	0.111269	0.11495	0.118381	0.121809	0.125035	0.127713	0.130395	0.132388	0.134064	0.135441	0.136911	0.138617	0.139343	0.140173	0.14157	0.142917	0.144544	0.146796	0.149317	0.151777	0.154184	0.156284	0.15849	0.160453	0.162536	0.164576
156	14.43							0.125527	0.127033	0.116152	0.113853	0.105986	0.0989818	0.0940607	0.0959668	0.0979951	0.0982471	0.0992959	0.10094	0.101364	0.102043	0.103528	0.104926	0.10876	0.111577	0.114369	0.117482	0.12064	0.123415	0.125856	0.127991	0.129747	0.130929	0.132479	0.134187	0.134931	0.135572	0.136994	0.138074	0.139594	0.141691	0.144069	0.14642	0.148501	0.150444	0.152395	0.154316	0.156072	0.157878
157	14.58							0.136953	0.120211	0.130008	0.123782	0.112694	0.115371	0.116948	0.120008	0.122699	0.123526	0.125851	0.127547	0.129292	0.129899	0.13256	0.134636	0.13834	0.141518	0.145126	0.148581	0.151563	0.15396	0.156073	0.157542	0.158732	0.159821	0.160735	0.161154	0.162219	0.1627	0.163666	0.16457	0.165892	0.168023	0.170295	0.172554	0.174796	0.176809	0.178878	0.180849	0.182745	0.184774
158	14.36							0.13933	0.0918381	0.0900415	0.098118	0.0895805	0.0928684	0.0878859	0.0918806	0.0930749	0.0946861	0.0957378	0.0970479	0.0983916	0.0982839	0.100473	0.102196	0.104838	0.107309	0.11007	0.112612	0.114957	0.117059	0.118878	0.120617	0.121923	0.122762	0.124205	0.125399	0.126035	0.126688	0.127941	0.128965	0.130429	0.132513	0.134829	0.137197	0.139292	0.141289	0.143272	0.145092	0.146984	0.148833
159	13.29							0.162344	0.118392	0.117503	0.115911	0.101001	0.105169	0.102178	0.10201	0.103979	0.103418	0.103342	0.104699	0.104084	0.10473	0.106155	0.106721	0.108678	0.110566	0.112296	0.114395	0.116518	0.118189	0.119872	0.121039	0.121963	0.122592	0.123497	0.124479	0.124987	0.125325	0.126306	0.127153	0.128435	0.130339	0.132495	0.134526	0.136453	0.138191	0.139899	0.141654	0.143136	0.144778
160	9.89333							0.126977	0.107793	0.113596	0.118874	0.104683	0.102369	0.0986382	0.0996346	0.102372	0.10144	0.104197	0.105012	0.105887	0.10556	0.107534	0.108745	0.111729	0.114118	0.11612	0.118577	0.121067	0.123272	0.124665	0.12584	0.127637	0.12855	0.129194	0.129927	0.130615	0.130918	0.131796	0.132757	0.134223	0.136318	0.138611	0.140797	0.142907	0.144824	0.146785	0.148655	0.150462	0.152262
161	14.9933							0.0795577	0.0745736	0.0928371	0.0901405	0.0965721	0.093532	0.0991314	0.103189	0.106774	0.110893	0.114281	0.115568	0.11663	0.119522	0.121916	0.125177	0.12881	0.132757	0.137173	0.141574	0.14553	0.148886	0.151928	0.154647	0.157002	0.158951	0.160748	0.16259	0.164013	0.165682	0.167399	0.169148	0.171179	0.17425	0.177364	0.180588	0.183606	0.186506	0.189048	0.191637	0.194087	0.196534
162	15.1133							0.116182	0.130247	0.11815	0.0977306	0.106523	0.101567	0.101379	0.101651	0.104921	0.111054	0.112788	0.113767	0.115066	0.117484	0.120128	0.124101	0.127216	0.130934	0.135094	0.139191	0.143031	0.146311	0.148944	0.151889	0.154355	0.156132	0.158048	0.160177	0.161684	0.163349	0.165071	0.166753	0.168892	0.171828	0.174947	0.178087	0.18109	0.183817	0.18643	0.188918	0.191348	0.193726
163	15.6467							0.119916	0.122072	0.114559	0.0973672	0.104324	0.0922051	0.0960971	0.0962474	0.0995494	0.104111	0.106263	0.107919	0.108169	0.111313	0.113061	0.116241	0.119502	0.123743	0.127811	0.132094	0.135828	0.139081	0.14208	0.144807	0.14725	0.149162	0.150906	0.152813	0.154438	0.155734	0.157262	0.15886	0.160798	0.163545	0.166396	0.169106	0.171778	0.174285	0.176614	0.178944	0.181177	0.183342
164	17.4567							0.102043	0.075138	0.119449	0.0995822	0.0983826	0.0985092	0.0974027	0.0993399	0.100667	0.106143	0.107637	0.109392	0.10916	0.112819	0.113527	0.118154	0.121221	0.124969	0.129134	0.133144	0.136716	0.139809	0.142547	0.145245	0.147363	0.148879	0.150765	0.152696	0.153956	0.155122	0.156772	0.158213	0.160061	0.1628	0.165643	0.168402	0.171066	0.173657	0.175982	0.178175	0.180444	0.182554
165	12.6033							0.0642239	0.087342	0.111845	0.0924187	0.104231	0.086714	0.0869626	0.0871589	0.0900905	0.0930586	0.0932703	0.0952663	0.09464	0.0963461	0.0976534	0.100138	0.102103	0.104969	0.108378	0.111508	0.114561	0.117409	0.119544	0.121936	0.123676	0.124849	0.126282	0.128429	0.128898	0.129885	0.131116	0.132383	0.133913	0.136283	0.138776	0.141202	0.143594	0.145735	0.147749	0.149551	0.151481	0.153213
166	15.0967							0.0979386	0.125444	0.133605	0.116932	0.131511	0.114052	0.11748	0.116068	0.116038	0.120734	0.118708	0.119994	0.119385	0.121436	0.12157	0.123731	0.124823	0.127442	0.129857	0.132209	0.134432	0.136348	0.138071	0.139881	0.141528	0.142663	0.143903	0.145078	0.146639	0.147726	0.148931	0.150268	0.151851	0.154461	0.157252	0.159944	0.162603	0.164888	0.16711	0.16925	0.171348	0.173397
167	10.3933							0.186126	0.0974721	0.142728	0.120128	0.115286	0.10661	0.106339	0.106473	0.108961	0.111343	0.111202	0.112076	0.11211	0.113337	0.114924	0.117376	0.11866	0.121664	0.124882	0.128145	0.131267	0.13364	0.135801	0.137988	0.139531	0.140272	0.141466	0.142892	0.143786	0.144434	0.145432	0.146495	0.147941	0.150177	0.152615	0.154799	0.157165	0.159312	0.161158	0.163033	0.164905	0.166661
168	5.35							0.144794	0.118442	0.135327	0.129899	0.128612	0.126238	0.128664	0.13248	0.133949	0.140784	0.143535	0.143594	0.142915	0.143244	0.145344	0.149503	0.153372	0.15857	0.163701	0.168388	0.171962	0.174449	0.175807	0.176932	0.177333	0.17748	0.177484	0.177932	0.178111	0.178228	0.178586	0.179403	0.180526	0.182453	0.184463	0.186392	0.188579	0.190641	0.192628	0.194609	0.196547	0.198508
169	14.7733							0.123893	0.138437	0.0922904	0.0965522	0.103408	0.0973117	0.0994585	0.102858	0.10758	0.10777	0.111736	0.113035	0.113471	0.115103	0.116913	0.11964	0.122258	0.125758	0.129612	0.132882	0.136128	0.138991	0.14149	0.143833	0.145641	0.146873	0.14873	0.15056	0.151367	0.152547	0.15415	0.155704	0.157513	0.160067	0.162891	0.165599	0.168193	0.17074	0.173022	0.175343	0.177585	0.179761
170	14.57							0.112789	0.138138	0.0818888	0.101732	0.0910836	0.0852828	0.0895876	0.093988	0.0967377	0.0975285	0.100331	0.102734	0.10353	0.104522	0.106712	0.110107	0.113676	0.117705	0.122301	0.126409	0.130025	0.133819	0.136895	0.139604	0.141922	0.143774	0.145706	0.147743	0.148797	0.15024	0.152028	0.15366	0.155604	0.158186	0.161147	0.163873	0.166499	0.169113	0.171484	0.173792	0.175972	0.178094
171	14.4433							0.150344	0.120449	0.096188	0.101728	0.0946942	0.0891745	0.0973442	0.0923179	0.101377	0.100422	0.103195	0.105251	0.106641	0.108806	0.110971	0.113467	0.117328	0.120923	0.125224	0.128626	0.13228	0.13505	0.137775	0.140283	0.142045	0.143504	0.145316	0.146805	0.147482	0.148727	0.150293	0.151568	0.15318	0.155721	0.158566	0.161092	0.163757	0.16618	0.168443	0.170752	0.172904	0.175071
172	14.5267							0.105324	0.121942	0.0790798	0.0901301	0.088046	0.0851007	0.0846358	0.0876987	0.0915741	0.0923292	0.0936941	0.0961633	0.0971042	0.0982172	0.0996535	0.102436	0.105898	0.109145	0.11396	0.117517	0.120911	0.124069	0.127041	0.129456	0.13137	0.132801	0.13445	0.135957	0.136883	0.13811	0.139546	0.140924	0.142192	0.144509	0.14772	0.150643	0.153325	0.155786	0.157969	0.160096	0.162107	0.164141
173	13.5233							0.13211	0.122848	0.078663	0.0931408	0.0787355	0.0852659	0.0770801	0.0856403	0.0866498	0.0860471	0.0878293	0.0880824	0.0892039	0.0899879	0.0911775	0.0922803	0.0943492	0.0973121	0.0999055	0.102388	0.104849	0.107051	0.109268	0.111318	0.112733	0.113539	0.115037	0.116633	0.11673	0.117646	0.119031	0.12017	0.121644	0.123659	0.12616	0.128266	0.130582	0.132633	0.134538	0.136393	0.138082	0.139848
174	12.46							0.138496	0.173163	0.113271	0.134242	0.131348	0.119616	0.12095	0.121022	0.125222	0.122456	0.124458	0.124386	0.125429	0.125353	0.125935	0.128114	0.13068	0.133788	0.13741	0.140505	0.143674	0.146125	0.148498	0.150344	0.151684	0.152711	0.153703	0.154326	0.155149	0.155848	0.156606	0.157591	0.158784	0.16067	0.162971	0.164953	0.167062	0.169013	0.170828	0.172604	0.174302	0.175876
175	12.2567							0.127977	0.151826	0.124628	0.130322	0.123029	0.124034	0.121732	0.124832	0.125549	0.125557	0.12521	0.125439	0.126467	0.126273	0.127132	0.127478	0.129406	0.130786	0.133161	0.134354	0.135733	0.136671	0.137538	0.138418	0.139024	0.139502	0.140027	0.139848	0.140752	0.141119	0.141508	0.142158	0.143134	0.144621	0.146623	0.148137	0.14978	0.151342	0.152772	0.154171	0.155376	0.156712
176	10.66							0.111813	0.153435	0.101499	0.106456	0.107003	0.0971737	0.101384	0.099107	0.103207	0.101126	0.103189	0.104295	0.104509	0.105016	0.105778	0.107718	0.110005	0.112636	0.115554	0.118306	0.120789	0.123013	0.124829	0.126372	0.127414	0.127872	0.12883	0.129939	0.130016	0.130308	0.131187	0.132116	0.133227	0.134903	0.137	0.138786	0.140725	0.142545	0.144115	0.14578	0.147282	0.148768
177	13.6733							0.0263508	0.0865723	0.0861761	0.0903032	0.0955347	0.085894	0.0928463	0.0934339	0.0940559	0.0968872	0.101218	0.101533	0.10246	0.105056	0.10647	0.109772	0.113123	0.117097	0.120917	0.124404	0.127936	0.131303	0.133988	0.136626	0.138601	0.140301	0.142236	0.144256	0.145284	0.146719	0.148499	0.150134	0.152067	0.154861	0.157828	0.160694	0.163363	0.166058	0.168533	0.1709	0.173201	0.175521
178	14.2867							0.0400925	0.0901292	0.119985	0.102668	0.111541	0.10594	0.106334	0.108459	0.107722	0.110428	0.114643	0.114004	0.115016	0.116232	0.11729	0.120143	0.12316	0.126377	0.129287	0.131958	0.134529	0.136592	0.138295	0.139559	0.140429	0.141045	0.141618	0.142207	0.142573	0.143021	0.143456	0.144049	0.14495	0.146558	0.148672	0.15048	0.152261	0.153952	0.155514	0.157071	0.158517	0.160101
179	14.8633							0.0862302	0.124442	0.117299	0.104105	0.116292	0.101149	0.10566	0.10756	0.109243	0.110438	0.112673	0.113523	0.114603	0.116624	0.117443	0.119893	0.123055	0.12654	0.129869	0.133018	0.135944	0.138542	0.141003	0.143111	0.144759	0.146075	0.147807	0.148925	0.150006	0.151337	0.152635	0.153934	0.155721	0.158261	0.161091	0.163733	0.166297	0.168748	0.171008	0.17319	0.175355	0.177469
180	12.62							0.0852971	0.0980731	0.120096	0.106628	0.110519	0.100729	0.105536	0.106244	0.106294	0.109118	0.112202	0.112881	0.114595	0.11628	0.11896	0.121776	0.126039	0.130198	0.13415	0.138574	0.141921	0.145154	0.147636	0.150095	0.151974	0.153577	0.155104	0.156363	0.157409	0.158635	0.159676	0.160919	0.16247	0.164849	0.167501	0.169934	0.172334	0.174615	0.176762	0.178796	0.180791	0.182858
181	13.0833							0.0702968	0.0862936	0.113223	0.0847423	0.0910514	0.0925738	0.0968715	0.0962282	0.100172	0.103318	0.108138	0.108793	0.110264	0.112164	0.114544	0.11787	0.122528	0.127054	0.132286	0.136695	0.140778	0.144493	0.147517	0.150053	0.151891	0.153261	0.154748	0.156256	0.156871	0.157837	0.158954	0.159993	0.161425	0.163657	0.16611	0.168389	0.170664	0.172903	0.174976	0.177016	0.178983	0.181017
182	13.6767							0.0982558	0.118544	0.126166	0.0954757	0.102807	0.105146	0.109368	0.110004	0.109585	0.113146	0.117331	0.118125	0.119976	0.121838	0.124315	0.12694	0.13049	0.1334	0.137061	0.140491	0.142628	0.14503	0.146831	0.148485	0.149567	0.150459	0.151196	0.151917	0.152509	0.15316	0.153743	0.154382	0.155534	0.157381	0.159511	0.161389	0.16335	0.165261	0.167135	0.168901	0.170637	0.172585
183	11.4367							0.0439395	0.0727766	0.0876578	0.0863451	0.0926597	0.0868739	0.0887099	0.0931077	0.0934896	0.098937	0.102927	0.103477	0.104688	0.107038	0.110052	0.113924	0.117643	0.121981	0.126378	0.131095	0.13493	0.138366	0.141573	0.144288	0.146497	0.148264	0.149988	0.151869	0.15329	0.154526	0.156003	0.157428	0.159255	0.161785	0.164688	0.167338	0.170095	0.172565	0.174992	0.177243	0.179462	0.181758
184	14.79							0.0209513	0.116337	0.0997462	0.101185	0.110305	0.105016	0.104659	0.105397	0.107229	0.109853	0.112109	0.113892	0.114886	0.116944	0.1188	0.12143	0.124202	0.127608	0.130879	0.133921	0.136774	0.139118	0.141014	0.14252	0.143739	0.144517	0.145462	0.146214	0.146655	0.147384	0.148053	0.148718	0.149954	0.15191	0.154126	0.156148	0.158111	0.16003	0.161879	0.16354	0.165281	0.167175
[truncated: 174 more columns]
